# Supplementary material for: Immature instars of three species of Rhodnius Stål, 1859 (Hemiptera, Reduviidae, Triatominae): morphology, morphometry, and taxonomic implications
Source: Parasit Vectors. 2022 Mar 18;15:91. doi: 10.1186/s13071-022-05200-2 (PMC8932165; doi:10.1186/s13071-022-05200-2)
Supplement: Supplementary file 1 — Additional file 1. Morphometry tests. [file 13071_2022_5200_MOESM1_ESM.zip]

Archive with 5 entries (5 files):
- Additional file 1-Morphometry tests/1st instar.docx
- Additional file 1-Morphometry tests/2nd instar.docx
- Additional file 1-Morphometry tests/3rd instar.docx
- Additional file 1-Morphometry tests/4th instar.docx
- Additional file 1-Morphometry tests/5th instar.docx
