# Supplementary material for: Immature instars of three species of Rhodnius Stål, 1859 (Hemiptera, Reduviidae, Triatominae): morphology, morphometry, and taxonomic implications
Source: Parasit Vectors. 2022 Mar 18;15:91. doi: 10.1186/s13071-022-05200-2 (PMC8932165; doi:10.1186/s13071-022-05200-2)
Supplement: Supplementary file 3 — Additional file 3. Geometric morphometrics. [file 13071_2022_5200_MOESM3_ESM.zip]

Archive with 68 entries (63 files):
- Additional file 3-Geometric morphometrics/1st instar/
- Additional file 3-Geometric morphometrics/1st instar/aligned_consensus.txt
- Additional file 3-Geometric morphometrics/1st instar/aligned_consensus_vect.txt
- Additional file 3-Geometric morphometrics/1st instar/coord_Dec08.txt
- Additional file 3-Geometric morphometrics/1st instar/coord_Dec08_DB.txt
- Additional file 3-Geometric morphometrics/1st instar/coord_Dec08_Format.nts
- Additional file 3-Geometric morphometrics/1st instar/coord_Dec08_Format.txt
- Additional file 3-Geometric morphometrics/1st instar/coord_Dec08_Format_ALIGNED.txt
- Additional file 3-Geometric morphometrics/1st instar/coord_Dec08_Format_CS.txt
- Additional file 3-Geometric morphometrics/1st instar/coord_Dec08_Format_ProcrRes.txt
- Additional file 3-Geometric morphometrics/1st instar/coord_Dec08_Format_ProcrRes_PC.txt
- Additional file 3-Geometric morphometrics/1st instar/coord_Dec08_Format_PW.txt
- Additional file 3-Geometric morphometrics/1st instar/coord_Dec08_Format_PW_CS.txt
- Additional file 3-Geometric morphometrics/1st instar/coord_Dec08_Format_RW.txt
- Additional file 3-Geometric morphometrics/1st instar/coord_Dec08_Format_TRANSCALED.txt
- Additional file 3-Geometric morphometrics/2nd instar/
- Additional file 3-Geometric morphometrics/2nd instar/aligned_consensus.txt
- Additional file 3-Geometric morphometrics/2nd instar/aligned_consensus_vect.txt
- Additional file 3-Geometric morphometrics/2nd instar/coord_Dec09.txt
- Additional file 3-Geometric morphometrics/2nd instar/coord_Dec09_DB.txt
- Additional file 3-Geometric morphometrics/2nd instar/coord_Dec09_Format.nts
- Additional file 3-Geometric morphometrics/2nd instar/coord_Dec09_Format.txt
- Additional file 3-Geometric morphometrics/2nd instar/coord_Dec09_Format_ALIGNED.txt
- Additional file 3-Geometric morphometrics/2nd instar/coord_Dec09_Format_CS.txt
- Additional file 3-Geometric morphometrics/2nd instar/coord_Dec09_Format_MAHAphylip.txt
- Additional file 3-Geometric morphometrics/2nd instar/coord_Dec09_Format_ProcrRes.txt
- Additional file 3-Geometric morphometrics/2nd instar/coord_Dec09_Format_ProcrRes_PC.txt
- Additional file 3-Geometric morphometrics/2nd instar/coord_Dec09_Format_PW.txt
- Additional file 3-Geometric morphometrics/2nd instar/coord_Dec09_Format_PW_CS.txt
- Additional file 3-Geometric morphometrics/2nd instar/coord_Dec09_Format_RW.txt
- Additional file 3-Geometric morphometrics/2nd instar/coord_Dec09_Format_TRANSCALED.txt
- Additional file 3-Geometric morphometrics/3rd instar/
- Additional file 3-Geometric morphometrics/3rd instar/aligned_consensus.txt
- Additional file 3-Geometric morphometrics/3rd instar/aligned_consensus_vect.txt
- Additional file 3-Geometric morphometrics/3rd instar/coord_Dec09.txt
- Additional file 3-Geometric morphometrics/3rd instar/coord_Dec09_DB.txt
- Additional file 3-Geometric morphometrics/3rd instar/coord_Dec09_Format.nts
- Additional file 3-Geometric morphometrics/3rd instar/coord_Dec09_Format.txt
- Additional file 3-Geometric morphometrics/3rd instar/coord_Dec09_Format_ALIGNED.txt
- Additional file 3-Geometric morphometrics/3rd instar/coord_Dec09_Format_CS.txt
- Additional file 3-Geometric morphometrics/3rd instar/coord_Dec09_Format_MAHAphylip.txt
- Additional file 3-Geometric morphometrics/3rd instar/coord_Dec09_Format_ProcrRes.txt
- Additional file 3-Geometric morphometrics/3rd instar/coord_Dec09_Format_ProcrRes_PC.txt
- Additional file 3-Geometric morphometrics/3rd instar/coord_Dec09_Format_PW.txt
- Additional file 3-Geometric morphometrics/3rd instar/coord_Dec09_Format_PW_CS.txt
- Additional file 3-Geometric morphometrics/3rd instar/coord_Dec09_Format_RW.txt
- Additional file 3-Geometric morphometrics/3rd instar/coord_Dec09_Format_TRANSCALED.txt
- Additional file 3-Geometric morphometrics/4th instar/
- Additional file 3-Geometric morphometrics/4th instar/aligned_consensus.txt
- Additional file 3-Geometric morphometrics/4th instar/aligned_consensus_vect.txt
- Additional file 3-Geometric morphometrics/4th instar/coord_Dec09.txt
- Additional file 3-Geometric morphometrics/4th instar/coord_Dec09_DB.txt
- Additional file 3-Geometric morphometrics/4th instar/coord_Dec09_Format.nts
- Additional file 3-Geometric morphometrics/4th instar/coord_Dec09_Format.txt
- Additional file 3-Geometric morphometrics/4th instar/coord_Dec09_Format_ALIGNED.txt
- Additional file 3-Geometric morphometrics/4th instar/coord_Dec09_Format_CS.txt
- Additional file 3-Geometric morphometrics/4th instar/coord_Dec09_Format_MAHAphylip.txt
- Additional file 3-Geometric morphometrics/4th instar/coord_Dec09_Format_ProcrRes.txt
- Additional file 3-Geometric morphometrics/4th instar/coord_Dec09_Format_ProcrRes_PC.txt
- Additional file 3-Geometric morphometrics/4th instar/coord_Dec09_Format_PW.txt
- Additional file 3-Geometric morphometrics/4th instar/coord_Dec09_Format_PW_CS.txt
- Additional file 3-Geometric morphometrics/4th instar/coord_Dec09_Format_RW.txt
- Additional file 3-Geometric morphometrics/4th instar/coord_Dec09_Format_TRANSCALED.txt
- Additional file 3-Geometric morphometrics/5th instar/
- Additional file 3-Geometric morphometrics/5th instar/coord_Dec09.txt
- Additional file 3-Geometric morphometrics/5th instar/coord_Dec09_DB.txt
- Additional file 3-Geometric morphometrics/5th instar/coord_Dec09_Format.nts
- Additional file 3-Geometric morphometrics/5th instar/coord_Dec09_Format.txt
