# Supplementary material for: Immature instars of three species of Rhodnius Stål, 1859 (Hemiptera, Reduviidae, Triatominae): morphology, morphometry, and taxonomic implications
Source: Parasit Vectors. 2022 Mar 18;15:91. doi: 10.1186/s13071-022-05200-2 (PMC8932165; doi:10.1186/s13071-022-05200-2)
Supplement: Supplementary file 3 — Additional file 3. Geometric morphometrics. [file 13071_2022_5200_MOESM3_ESM.zip › Additional file 3-Geometric morphometrics/1st instar/aligned_consensus_vect.txt]

consensus aligned to its principal axes - from coord_Dec08_Format.nts
-0.27372039343514359	0.20288227278584428	0.0031633584505872817	0.37578254163581171	0.26197210674058263	0.21331979043742214	0.0085849282439735657	-0.79198460485907785	
