# Supplementary material for: Immature instars of three species of Rhodnius Stål, 1859 (Hemiptera, Reduviidae, Triatominae): morphology, morphometry, and taxonomic implications
Source: Parasit Vectors. 2022 Mar 18;15:91. doi: 10.1186/s13071-022-05200-2 (PMC8932165; doi:10.1186/s13071-022-05200-2)
Supplement: Supplementary file 3 — Additional file 3. Geometric morphometrics. [file 13071_2022_5200_MOESM3_ESM.zip › Additional file 3-Geometric morphometrics/1st instar/coord_Dec08.txt]

TPS like internal (simplified) format - can be converted to other format by using TET

LM=4
577.000	703.000
743.000	781.000
857.000	703.000
720.000	135.000
IMAGE=C:/Users/gomes/Desktop/Morfometria Geométrica/R. robustus/1ºestádio/Cabeça 80x/01.jpg
ID=1 : R.robustus1
COMMENT=NA
VARIABLES=NA
SCALE=NA

LM=4
632.000	799.000
782.000	891.000
927.000	805.000
793.000	259.000
IMAGE=C:/Users/gomes/Desktop/Morfometria Geométrica/R. robustus/1ºestádio/Cabeça 80x/02.jpg
ID=2 : R.robustus1
COMMENT=NA
VARIABLES=NA
SCALE=NA

LM=4
655.000	678.000
851.000	787.000
971.000	692.000
826.000	103.000
IMAGE=C:/Users/gomes/Desktop/Morfometria Geométrica/R. robustus/1ºestádio/Cabeça 80x/03.jpg
ID=3 : R.robustus1
COMMENT=NA
VARIABLES=NA
SCALE=NA

LM=4
633.000	722.000
762.000	798.000
944.000	715.000
794.000	168.000
IMAGE=C:/Users/gomes/Desktop/Morfometria Geométrica/R. robustus/1ºestádio/Cabeça 80x/04.jpg
ID=4 : R.robustus1
COMMENT=NA
VARIABLES=NA
SCALE=NA

LM=4
632.000	748.000
791.000	865.000
956.000	760.000
849.000	213.000
IMAGE=C:/Users/gomes/Desktop/Morfometria Geométrica/R. robustus/1ºestádio/Cabeça 80x/05.jpg
ID=5 : R.robustus1
COMMENT=NA
VARIABLES=NA
SCALE=NA

LM=4
603.000	764.000
768.000	853.000
933.000	757.000
774.000	183.000
IMAGE=C:/Users/gomes/Desktop/Morfometria Geométrica/R. robustus/1ºestádio/Cabeça 80x/06.jpg
ID=6 : R.robustus1
COMMENT=NA
VARIABLES=NA
SCALE=NA

LM=4
603.000	764.000
769.000	853.000
939.000	759.000
775.000	174.000
IMAGE=C:/Users/gomes/Desktop/Morfometria Geométrica/R. robustus/1ºestádio/Cabeça 80x/07.jpg
ID=7 : R.robustus1
COMMENT=NA
VARIABLES=NA
SCALE=NA

LM=4
601.000	767.000
771.000	855.000
936.000	759.000
775.000	178.000
IMAGE=C:/Users/gomes/Desktop/Morfometria Geométrica/R. robustus/1ºestádio/Cabeça 80x/08.jpg
ID=8 : R.robustus1
COMMENT=NA
VARIABLES=NA
SCALE=NA

LM=4
595.000	614.000
786.000	726.000
909.000	624.000
727.000	147.000
IMAGE=C:/Users/gomes/Desktop/Morfometria Geométrica/R. robustus/1ºestádio/Cabeça 80x/09.jpg
ID=9 : R.robustus1
COMMENT=NA
VARIABLES=NA
SCALE=NA

LM=4
484.000	748.000
619.000	824.000
744.000	753.000
633.000	221.000
IMAGE=C:/Users/gomes/Desktop/Morfometria Geométrica/R. robustus/1ºestádio/Cabeça 80x/10.jpg
ID=10 : R.robustus1
COMMENT=NA
VARIABLES=NA
SCALE=NA

LM=4
636.000	752.000
773.000	869.000
911.000	775.000
797.000	255.000
IMAGE=C:/Users/gomes/Desktop/Morfometria Geométrica/R. robustus/1ºestádio/Cabeça 80x/11.jpg
ID=11 : R.robustus1
COMMENT=NA
VARIABLES=NA
SCALE=NA

LM=4
515.000	725.000
647.000	806.000
803.000	711.000
654.000	196.000
IMAGE=C:/Users/gomes/Desktop/Morfometria Geométrica/R. robustus/1ºestádio/Cabeça 80x/12.jpg
ID=12 : R.robustus1
COMMENT=NA
VARIABLES=NA
SCALE=NA

LM=4
643.000	745.000
770.000	866.000
915.000	779.000
795.000	256.000
IMAGE=C:/Users/gomes/Desktop/Morfometria Geométrica/R. robustus/1ºestádio/Cabeça 80x/13.jpg
ID=13 : R.robustus1
COMMENT=NA
VARIABLES=NA
SCALE=NA

LM=4
582.000	769.000
723.000	863.000
848.000	780.000
730.000	246.000
IMAGE=C:/Users/gomes/Desktop/Morfometria Geométrica/R. robustus/1ºestádio/Cabeça 80x/14.jpg
ID=14 : R.robustus1
COMMENT=NA
VARIABLES=NA
SCALE=NA

LM=4
487.000	749.000
624.000	825.000
744.000	756.000
636.000	219.000
IMAGE=C:/Users/gomes/Desktop/Morfometria Geométrica/R. robustus/1ºestádio/Cabeça 80x/15.jpg
ID=15 : R.robustus1
COMMENT=NA
VARIABLES=NA
SCALE=NA

LM=4
667.000	749.000
810.000	857.000
963.000	767.000
844.000	185.000
IMAGE=C:/Users/gomes/Desktop/Morfometria Geométrica/R. prolixus/1º estádio/Cabeça 80x/01.jpg
ID=16 : R.prolixus1
COMMENT=NA
VARIABLES=NA
SCALE=NA

LM=4
862.000	791.000
1010.000	882.000
1163.000	790.000
1024.000	251.000
IMAGE=C:/Users/gomes/Desktop/Morfometria Geométrica/R. prolixus/1º estádio/Cabeça 80x/02.jpg
ID=17 : R.prolixus1
COMMENT=NA
VARIABLES=NA
SCALE=NA

LM=4
689.000	726.000
817.000	814.000
956.000	733.000
834.000	220.000
IMAGE=C:/Users/gomes/Desktop/Morfometria Geométrica/R. prolixus/1º estádio/Cabeça 80x/03.jpg
ID=18 : R.prolixus1
COMMENT=NA
VARIABLES=NA
SCALE=NA

LM=4
732.000	828.000
888.000	940.000
1047.000	841.000
893.000	229.000
IMAGE=C:/Users/gomes/Desktop/Morfometria Geométrica/R. prolixus/1º estádio/Cabeça 80x/04.jpg
ID=19 : R.prolixus1
COMMENT=NA
VARIABLES=NA
SCALE=NA

LM=4
712.000	719.000
863.000	828.000
1010.000	723.000
871.000	180.000
IMAGE=C:/Users/gomes/Desktop/Morfometria Geométrica/R. prolixus/1º estádio/Cabeça 80x/05.jpg
ID=20 : R.prolixus1
COMMENT=NA
VARIABLES=NA
SCALE=NA

LM=4
474.000	765.000
617.000	856.000
784.000	767.000
634.000	151.000
IMAGE=C:/Users/gomes/Desktop/Morfometria Geométrica/R. prolixus/1º estádio/Cabeça 80x/06.jpg
ID=21 : R.prolixus1
COMMENT=NA
VARIABLES=NA
SCALE=NA

LM=4
447.000	836.000
617.000	954.000
727.000	854.000
600.000	245.000
IMAGE=C:/Users/gomes/Desktop/Morfometria Geométrica/R. prolixus/1º estádio/Cabeça 80x/07.jpg
ID=22 : R.prolixus1
COMMENT=NA
VARIABLES=NA
SCALE=NA

LM=4
639.000	705.000
798.000	815.000
948.000	719.000
800.000	171.000
IMAGE=C:/Users/gomes/Desktop/Morfometria Geométrica/R. prolixus/1º estádio/Cabeça 80x/08.jpg
ID=23 : R.prolixus1
COMMENT=NA
VARIABLES=NA
SCALE=NA

LM=4
582.000	782.000
725.000	871.000
848.000	781.000
708.000	217.000
IMAGE=C:/Users/gomes/Desktop/Morfometria Geométrica/R. prolixus/1º estádio/Cabeça 80x/09.jpg
ID=24 : R.prolixus1
COMMENT=NA
VARIABLES=NA
SCALE=NA

LM=4
682.000	816.000
822.000	936.000
982.000	832.000
855.000	259.000
IMAGE=C:/Users/gomes/Desktop/Morfometria Geométrica/R. prolixus/1º estádio/Cabeça 80x/10.jpg
ID=25 : R.prolixus1
COMMENT=NA
VARIABLES=NA
SCALE=NA

LM=4
498.000	748.000
621.000	854.000
785.000	763.000
687.000	152.000
IMAGE=C:/Users/gomes/Desktop/Morfometria Geométrica/R. prolixus/1º estádio/Cabeça 80x/11.jpg
ID=26 : R.prolixus1
COMMENT=NA
VARIABLES=NA
SCALE=NA

LM=4
833.000	768.000
1004.000	858.000
1144.000	762.000
955.000	179.000
IMAGE=C:/Users/gomes/Desktop/Morfometria Geométrica/R. prolixus/1º estádio/Cabeça 80x/12.jpg
ID=27 : R.prolixus1
COMMENT=NA
VARIABLES=NA
SCALE=NA

LM=4
641.000	779.000
804.000	885.000
949.000	799.000
832.000	206.000
IMAGE=C:/Users/gomes/Desktop/Morfometria Geométrica/R. prolixus/1º estádio/Cabeça 80x/13.jpg
ID=28 : R.prolixus1
COMMENT=NA
VARIABLES=NA
SCALE=NA

LM=4
498.000	753.000
642.000	849.000
770.000	775.000
665.000	202.000
IMAGE=C:/Users/gomes/Desktop/Morfometria Geométrica/R. prolixus/1º estádio/Cabeça 80x/14.jpg
ID=29 : R.prolixus1
COMMENT=NA
VARIABLES=NA
SCALE=NA

LM=4
730.000	830.000
884.000	940.000
1047.000	838.000
895.000	233.000
IMAGE=C:/Users/gomes/Desktop/Morfometria Geométrica/R. prolixus/1º estádio/Cabeça 80x/15.jpg
ID=30 : R.prolixus1
COMMENT=NA
VARIABLES=NA
SCALE=NA

LM=4
624.000	725.000
784.000	803.000
912.000	715.000
747.000	172.000
IMAGE=C:/Users/gomes/Desktop/Morfometria Geométrica/R. marabaensis/1º estádio/Cabeça 80x/01.jpg
ID=31 : R.marabaensis1
COMMENT=NA
VARIABLES=NA
SCALE=NA

LM=4
425.000	712.000
577.000	802.000
724.000	715.000
585.000	163.000
IMAGE=C:/Users/gomes/Desktop/Morfometria Geométrica/R. marabaensis/1º estádio/Cabeça 80x/02.jpg
ID=32 : R.marabaensis1
COMMENT=NA
VARIABLES=NA
SCALE=NA

LM=4
547.000	764.000
718.000	863.000
889.000	772.000
713.000	205.000
IMAGE=C:/Users/gomes/Desktop/Morfometria Geométrica/R. marabaensis/1º estádio/Cabeça 80x/03.jpg
ID=33 : R.marabaensis1
COMMENT=NA
VARIABLES=NA
SCALE=NA

LM=4
475.000	771.000
638.000	864.000
781.000	772.000
635.000	222.000
IMAGE=C:/Users/gomes/Desktop/Morfometria Geométrica/R. marabaensis/1º estádio/Cabeça 80x/04.jpg
ID=34 : R.marabaensis1
COMMENT=NA
VARIABLES=NA
SCALE=NA

LM=4
385.000	726.000
545.000	818.000
687.000	725.000
535.000	158.000
IMAGE=C:/Users/gomes/Desktop/Morfometria Geométrica/R. marabaensis/1º estádio/Cabeça 80x/05.jpg
ID=35 : R.marabaensis1
COMMENT=NA
VARIABLES=NA
SCALE=NA

LM=4
326.000	790.000
491.000	883.000
623.000	798.000
486.000	222.000
IMAGE=C:/Users/gomes/Desktop/Morfometria Geométrica/R. marabaensis/1º estádio/Cabeça 80x/06.jpg
ID=36 : R.marabaensis1
COMMENT=NA
VARIABLES=NA
SCALE=NA

LM=4
294.000	673.000
440.000	762.000
553.000	688.000
442.000	163.000
IMAGE=C:/Users/gomes/Desktop/Morfometria Geométrica/R. marabaensis/1º estádio/Cabeça 80x/07.jpg
ID=37 : R.marabaensis1
COMMENT=NA
VARIABLES=NA
SCALE=NA

LM=4
567.000	731.000
718.000	831.000
852.000	743.000
732.000	159.000
IMAGE=C:/Users/gomes/Desktop/Morfometria Geométrica/R. marabaensis/1º estádio/Cabeça 80x/08.jpg
ID=38 : R.marabaensis1
COMMENT=NA
VARIABLES=NA
SCALE=NA

LM=4
377.000	696.000
523.000	790.000
661.000	708.000
536.000	127.000
IMAGE=C:/Users/gomes/Desktop/Morfometria Geométrica/R. marabaensis/1º estádio/Cabeça 80x/09.jpg
ID=39 : R.marabaensis1
COMMENT=NA
VARIABLES=NA
SCALE=NA

LM=4
363.000	737.000
529.000	826.000
670.000	750.000
536.000	215.000
IMAGE=C:/Users/gomes/Desktop/Morfometria Geométrica/R. marabaensis/1º estádio/Cabeça 80x/10.jpg
ID=40 : R.marabaensis1
COMMENT=NA
VARIABLES=NA
SCALE=NA

LM=4
451.000	725.000
612.000	819.000
739.000	732.000
597.000	188.000
IMAGE=C:/Users/gomes/Desktop/Morfometria Geométrica/R. marabaensis/1º estádio/Cabeça 80x/11.jpg
ID=41 : R.marabaensis1
COMMENT=NA
VARIABLES=NA
SCALE=NA

LM=4
533.000	775.000
702.000	858.000
828.000	778.000
677.000	234.000
IMAGE=C:/Users/gomes/Desktop/Morfometria Geométrica/R. marabaensis/1º estádio/Cabeça 80x/12.jpg
ID=42 : R.marabaensis1
COMMENT=NA
VARIABLES=NA
SCALE=NA

LM=4
701.000	738.000
848.000	835.000
1006.000	746.000
863.000	222.000
IMAGE=C:/Users/gomes/Desktop/Morfometria Geométrica/R. marabaensis/1º estádio/Cabeça 80x/13.jpg
ID=43 : R.marabaensis1
COMMENT=NA
VARIABLES=NA
SCALE=NA

LM=4
635.000	756.000
781.000	818.000
928.000	709.000
714.000	201.000
IMAGE=C:/Users/gomes/Desktop/Morfometria Geométrica/R. marabaensis/1º estádio/Cabeça 80x/14.jpg
ID=44 : R.marabaensis1
COMMENT=NA
VARIABLES=NA
SCALE=NA

LM=4
648.000	797.000
811.000	890.000
968.000	786.000
791.000	235.000
IMAGE=C:/Users/gomes/Desktop/Morfometria Geométrica/R. marabaensis/1º estádio/Cabeça 80x/15.jpg
ID=45 : R.marabaensis1
COMMENT=NA
VARIABLES=NA
SCALE=NA
