# Supplementary material for: Immature instars of three species of Rhodnius Stål, 1859 (Hemiptera, Reduviidae, Triatominae): morphology, morphometry, and taxonomic implications
Source: Parasit Vectors. 2022 Mar 18;15:91. doi: 10.1186/s13071-022-05200-2 (PMC8932165; doi:10.1186/s13071-022-05200-2)
Supplement: Supplementary file 3 — Additional file 3. Geometric morphometrics. [file 13071_2022_5200_MOESM3_ESM.zip › Additional file 3-Geometric morphometrics/1st instar/coord_Dec08_DB.txt]

path	image	ID	COMMENT	VAR	SCALE	x1	y1	x2	y2	x3	y3	x4	y4
C:/Users/gomes/Desktop/Morfometria Geométrica/R. robustus/1ºestádio/Cabeça 80x	01.jpg	1 : R.robustus1	NA	NA	NA	577.000	703.000	743.000	781.000	857.000	703.000	720.000	135.000
C:/Users/gomes/Desktop/Morfometria Geométrica/R. robustus/1ºestádio/Cabeça 80x	02.jpg	2 : R.robustus1	NA	NA	NA	632.000	799.000	782.000	891.000	927.000	805.000	793.000	259.000
C:/Users/gomes/Desktop/Morfometria Geométrica/R. robustus/1ºestádio/Cabeça 80x	03.jpg	3 : R.robustus1	NA	NA	NA	655.000	678.000	851.000	787.000	971.000	692.000	826.000	103.000
C:/Users/gomes/Desktop/Morfometria Geométrica/R. robustus/1ºestádio/Cabeça 80x	04.jpg	4 : R.robustus1	NA	NA	NA	633.000	722.000	762.000	798.000	944.000	715.000	794.000	168.000
C:/Users/gomes/Desktop/Morfometria Geométrica/R. robustus/1ºestádio/Cabeça 80x	05.jpg	5 : R.robustus1	NA	NA	NA	632.000	748.000	791.000	865.000	956.000	760.000	849.000	213.000
C:/Users/gomes/Desktop/Morfometria Geométrica/R. robustus/1ºestádio/Cabeça 80x	06.jpg	6 : R.robustus1	NA	NA	NA	603.000	764.000	768.000	853.000	933.000	757.000	774.000	183.000
C:/Users/gomes/Desktop/Morfometria Geométrica/R. robustus/1ºestádio/Cabeça 80x	07.jpg	7 : R.robustus1	NA	NA	NA	603.000	764.000	769.000	853.000	939.000	759.000	775.000	174.000
C:/Users/gomes/Desktop/Morfometria Geométrica/R. robustus/1ºestádio/Cabeça 80x	08.jpg	8 : R.robustus1	NA	NA	NA	601.000	767.000	771.000	855.000	936.000	759.000	775.000	178.000
C:/Users/gomes/Desktop/Morfometria Geométrica/R. robustus/1ºestádio/Cabeça 80x	09.jpg	9 : R.robustus1	NA	NA	NA	595.000	614.000	786.000	726.000	909.000	624.000	727.000	147.000
C:/Users/gomes/Desktop/Morfometria Geométrica/R. robustus/1ºestádio/Cabeça 80x	10.jpg	10 : R.robustus1	NA	NA	NA	484.000	748.000	619.000	824.000	744.000	753.000	633.000	221.000
C:/Users/gomes/Desktop/Morfometria Geométrica/R. robustus/1ºestádio/Cabeça 80x	11.jpg	11 : R.robustus1	NA	NA	NA	636.000	752.000	773.000	869.000	911.000	775.000	797.000	255.000
C:/Users/gomes/Desktop/Morfometria Geométrica/R. robustus/1ºestádio/Cabeça 80x	12.jpg	12 : R.robustus1	NA	NA	NA	515.000	725.000	647.000	806.000	803.000	711.000	654.000	196.000
C:/Users/gomes/Desktop/Morfometria Geométrica/R. robustus/1ºestádio/Cabeça 80x	13.jpg	13 : R.robustus1	NA	NA	NA	643.000	745.000	770.000	866.000	915.000	779.000	795.000	256.000
C:/Users/gomes/Desktop/Morfometria Geométrica/R. robustus/1ºestádio/Cabeça 80x	14.jpg	14 : R.robustus1	NA	NA	NA	582.000	769.000	723.000	863.000	848.000	780.000	730.000	246.000
C:/Users/gomes/Desktop/Morfometria Geométrica/R. robustus/1ºestádio/Cabeça 80x	15.jpg	15 : R.robustus1	NA	NA	NA	487.000	749.000	624.000	825.000	744.000	756.000	636.000	219.000
C:/Users/gomes/Desktop/Morfometria Geométrica/R. prolixus/1º estádio/Cabeça 80x	01.jpg	16 : R.prolixus1	NA	NA	NA	667.000	749.000	810.000	857.000	963.000	767.000	844.000	185.000
C:/Users/gomes/Desktop/Morfometria Geométrica/R. prolixus/1º estádio/Cabeça 80x	02.jpg	17 : R.prolixus1	NA	NA	NA	862.000	791.000	1010.000	882.000	1163.000	790.000	1024.000	251.000
C:/Users/gomes/Desktop/Morfometria Geométrica/R. prolixus/1º estádio/Cabeça 80x	03.jpg	18 : R.prolixus1	NA	NA	NA	689.000	726.000	817.000	814.000	956.000	733.000	834.000	220.000
C:/Users/gomes/Desktop/Morfometria Geométrica/R. prolixus/1º estádio/Cabeça 80x	04.jpg	19 : R.prolixus1	NA	NA	NA	732.000	828.000	888.000	940.000	1047.000	841.000	893.000	229.000
C:/Users/gomes/Desktop/Morfometria Geométrica/R. prolixus/1º estádio/Cabeça 80x	05.jpg	20 : R.prolixus1	NA	NA	NA	712.000	719.000	863.000	828.000	1010.000	723.000	871.000	180.000
C:/Users/gomes/Desktop/Morfometria Geométrica/R. prolixus/1º estádio/Cabeça 80x	06.jpg	21 : R.prolixus1	NA	NA	NA	474.000	765.000	617.000	856.000	784.000	767.000	634.000	151.000
C:/Users/gomes/Desktop/Morfometria Geométrica/R. prolixus/1º estádio/Cabeça 80x	07.jpg	22 : R.prolixus1	NA	NA	NA	447.000	836.000	617.000	954.000	727.000	854.000	600.000	245.000
C:/Users/gomes/Desktop/Morfometria Geométrica/R. prolixus/1º estádio/Cabeça 80x	08.jpg	23 : R.prolixus1	NA	NA	NA	639.000	705.000	798.000	815.000	948.000	719.000	800.000	171.000
C:/Users/gomes/Desktop/Morfometria Geométrica/R. prolixus/1º estádio/Cabeça 80x	09.jpg	24 : R.prolixus1	NA	NA	NA	582.000	782.000	725.000	871.000	848.000	781.000	708.000	217.000
C:/Users/gomes/Desktop/Morfometria Geométrica/R. prolixus/1º estádio/Cabeça 80x	10.jpg	25 : R.prolixus1	NA	NA	NA	682.000	816.000	822.000	936.000	982.000	832.000	855.000	259.000
C:/Users/gomes/Desktop/Morfometria Geométrica/R. prolixus/1º estádio/Cabeça 80x	11.jpg	26 : R.prolixus1	NA	NA	NA	498.000	748.000	621.000	854.000	785.000	763.000	687.000	152.000
C:/Users/gomes/Desktop/Morfometria Geométrica/R. prolixus/1º estádio/Cabeça 80x	12.jpg	27 : R.prolixus1	NA	NA	NA	833.000	768.000	1004.000	858.000	1144.000	762.000	955.000	179.000
C:/Users/gomes/Desktop/Morfometria Geométrica/R. prolixus/1º estádio/Cabeça 80x	13.jpg	28 : R.prolixus1	NA	NA	NA	641.000	779.000	804.000	885.000	949.000	799.000	832.000	206.000
C:/Users/gomes/Desktop/Morfometria Geométrica/R. prolixus/1º estádio/Cabeça 80x	14.jpg	29 : R.prolixus1	NA	NA	NA	498.000	753.000	642.000	849.000	770.000	775.000	665.000	202.000
C:/Users/gomes/Desktop/Morfometria Geométrica/R. prolixus/1º estádio/Cabeça 80x	15.jpg	30 : R.prolixus1	NA	NA	NA	730.000	830.000	884.000	940.000	1047.000	838.000	895.000	233.000
C:/Users/gomes/Desktop/Morfometria Geométrica/R. marabaensis/1º estádio/Cabeça 80x	01.jpg	31 : R.marabaensis1	NA	NA	NA	624.000	725.000	784.000	803.000	912.000	715.000	747.000	172.000
C:/Users/gomes/Desktop/Morfometria Geométrica/R. marabaensis/1º estádio/Cabeça 80x	02.jpg	32 : R.marabaensis1	NA	NA	NA	425.000	712.000	577.000	802.000	724.000	715.000	585.000	163.000
C:/Users/gomes/Desktop/Morfometria Geométrica/R. marabaensis/1º estádio/Cabeça 80x	03.jpg	33 : R.marabaensis1	NA	NA	NA	547.000	764.000	718.000	863.000	889.000	772.000	713.000	205.000
C:/Users/gomes/Desktop/Morfometria Geométrica/R. marabaensis/1º estádio/Cabeça 80x	04.jpg	34 : R.marabaensis1	NA	NA	NA	475.000	771.000	638.000	864.000	781.000	772.000	635.000	222.000
C:/Users/gomes/Desktop/Morfometria Geométrica/R. marabaensis/1º estádio/Cabeça 80x	05.jpg	35 : R.marabaensis1	NA	NA	NA	385.000	726.000	545.000	818.000	687.000	725.000	535.000	158.000
C:/Users/gomes/Desktop/Morfometria Geométrica/R. marabaensis/1º estádio/Cabeça 80x	06.jpg	36 : R.marabaensis1	NA	NA	NA	326.000	790.000	491.000	883.000	623.000	798.000	486.000	222.000
C:/Users/gomes/Desktop/Morfometria Geométrica/R. marabaensis/1º estádio/Cabeça 80x	07.jpg	37 : R.marabaensis1	NA	NA	NA	294.000	673.000	440.000	762.000	553.000	688.000	442.000	163.000
C:/Users/gomes/Desktop/Morfometria Geométrica/R. marabaensis/1º estádio/Cabeça 80x	08.jpg	38 : R.marabaensis1	NA	NA	NA	567.000	731.000	718.000	831.000	852.000	743.000	732.000	159.000
C:/Users/gomes/Desktop/Morfometria Geométrica/R. marabaensis/1º estádio/Cabeça 80x	09.jpg	39 : R.marabaensis1	NA	NA	NA	377.000	696.000	523.000	790.000	661.000	708.000	536.000	127.000
C:/Users/gomes/Desktop/Morfometria Geométrica/R. marabaensis/1º estádio/Cabeça 80x	10.jpg	40 : R.marabaensis1	NA	NA	NA	363.000	737.000	529.000	826.000	670.000	750.000	536.000	215.000
C:/Users/gomes/Desktop/Morfometria Geométrica/R. marabaensis/1º estádio/Cabeça 80x	11.jpg	41 : R.marabaensis1	NA	NA	NA	451.000	725.000	612.000	819.000	739.000	732.000	597.000	188.000
C:/Users/gomes/Desktop/Morfometria Geométrica/R. marabaensis/1º estádio/Cabeça 80x	12.jpg	42 : R.marabaensis1	NA	NA	NA	533.000	775.000	702.000	858.000	828.000	778.000	677.000	234.000
C:/Users/gomes/Desktop/Morfometria Geométrica/R. marabaensis/1º estádio/Cabeça 80x	13.jpg	43 : R.marabaensis1	NA	NA	NA	701.000	738.000	848.000	835.000	1006.000	746.000	863.000	222.000
C:/Users/gomes/Desktop/Morfometria Geométrica/R. marabaensis/1º estádio/Cabeça 80x	14.jpg	44 : R.marabaensis1	NA	NA	NA	635.000	756.000	781.000	818.000	928.000	709.000	714.000	201.000
C:/Users/gomes/Desktop/Morfometria Geométrica/R. marabaensis/1º estádio/Cabeça 80x	15.jpg	45 : R.marabaensis1	NA	NA	NA	648.000	797.000	811.000	890.000	968.000	786.000	791.000	235.000
