# Supplementary material for: Immature instars of three species of Rhodnius Stål, 1859 (Hemiptera, Reduviidae, Triatominae): morphology, morphometry, and taxonomic implications
Source: Parasit Vectors. 2022 Mar 18;15:91. doi: 10.1186/s13071-022-05200-2 (PMC8932165; doi:10.1186/s13071-022-05200-2)
Supplement: Supplementary file 3 — Additional file 3. Geometric morphometrics. [file 13071_2022_5200_MOESM3_ESM.zip › Additional file 3-Geometric morphometrics/1st instar/coord_Dec08_Format.nts]

1 45 8 0
577.000	703.000	743.000	781.000	857.000	703.000	720.000	135.000
632.000	799.000	782.000	891.000	927.000	805.000	793.000	259.000
655.000	678.000	851.000	787.000	971.000	692.000	826.000	103.000
633.000	722.000	762.000	798.000	944.000	715.000	794.000	168.000
632.000	748.000	791.000	865.000	956.000	760.000	849.000	213.000
603.000	764.000	768.000	853.000	933.000	757.000	774.000	183.000
603.000	764.000	769.000	853.000	939.000	759.000	775.000	174.000
601.000	767.000	771.000	855.000	936.000	759.000	775.000	178.000
595.000	614.000	786.000	726.000	909.000	624.000	727.000	147.000
484.000	748.000	619.000	824.000	744.000	753.000	633.000	221.000
636.000	752.000	773.000	869.000	911.000	775.000	797.000	255.000
515.000	725.000	647.000	806.000	803.000	711.000	654.000	196.000
643.000	745.000	770.000	866.000	915.000	779.000	795.000	256.000
582.000	769.000	723.000	863.000	848.000	780.000	730.000	246.000
487.000	749.000	624.000	825.000	744.000	756.000	636.000	219.000
667.000	749.000	810.000	857.000	963.000	767.000	844.000	185.000
862.000	791.000	1010.000	882.000	1163.000	790.000	1024.000	251.000
689.000	726.000	817.000	814.000	956.000	733.000	834.000	220.000
732.000	828.000	888.000	940.000	1047.000	841.000	893.000	229.000
712.000	719.000	863.000	828.000	1010.000	723.000	871.000	180.000
474.000	765.000	617.000	856.000	784.000	767.000	634.000	151.000
447.000	836.000	617.000	954.000	727.000	854.000	600.000	245.000
639.000	705.000	798.000	815.000	948.000	719.000	800.000	171.000
582.000	782.000	725.000	871.000	848.000	781.000	708.000	217.000
682.000	816.000	822.000	936.000	982.000	832.000	855.000	259.000
498.000	748.000	621.000	854.000	785.000	763.000	687.000	152.000
833.000	768.000	1004.000	858.000	1144.000	762.000	955.000	179.000
641.000	779.000	804.000	885.000	949.000	799.000	832.000	206.000
498.000	753.000	642.000	849.000	770.000	775.000	665.000	202.000
730.000	830.000	884.000	940.000	1047.000	838.000	895.000	233.000
624.000	725.000	784.000	803.000	912.000	715.000	747.000	172.000
425.000	712.000	577.000	802.000	724.000	715.000	585.000	163.000
547.000	764.000	718.000	863.000	889.000	772.000	713.000	205.000
475.000	771.000	638.000	864.000	781.000	772.000	635.000	222.000
385.000	726.000	545.000	818.000	687.000	725.000	535.000	158.000
326.000	790.000	491.000	883.000	623.000	798.000	486.000	222.000
294.000	673.000	440.000	762.000	553.000	688.000	442.000	163.000
567.000	731.000	718.000	831.000	852.000	743.000	732.000	159.000
377.000	696.000	523.000	790.000	661.000	708.000	536.000	127.000
363.000	737.000	529.000	826.000	670.000	750.000	536.000	215.000
451.000	725.000	612.000	819.000	739.000	732.000	597.000	188.000
533.000	775.000	702.000	858.000	828.000	778.000	677.000	234.000
701.000	738.000	848.000	835.000	1006.000	746.000	863.000	222.000
635.000	756.000	781.000	818.000	928.000	709.000	714.000	201.000
648.000	797.000	811.000	890.000	968.000	786.000	791.000	235.000
