# Supplementary material for: Immature instars of three species of Rhodnius Stål, 1859 (Hemiptera, Reduviidae, Triatominae): morphology, morphometry, and taxonomic implications
Source: Parasit Vectors. 2022 Mar 18;15:91. doi: 10.1186/s13071-022-05200-2 (PMC8932165; doi:10.1186/s13071-022-05200-2)
Supplement: Supplementary file 3 — Additional file 3. Geometric morphometrics. [file 13071_2022_5200_MOESM3_ESM.zip › Additional file 3-Geometric morphometrics/1st instar/coord_Dec08_Format_ALIGNED.txt]

C:/Users/trash/Google Drive/filogentetic_works/trabalho_gustavo/Morfometria Geometrica Resultados Gustavo/1� est�dio/coord_Dec08_Format - {Aligned specimens} - 1 45 8 0
-0.27045935488590533 0.21408656791958716 0.024973367001836919 0.36178074678340782 0.23362369445202877 0.22635097896483367 0.011862293432039662 -0.8022182936678286 
-0.27692958075604451 0.20626914125548815 0.0009758273305214163 0.37290741079211132 0.26638866900933833 0.21187209447820801 0.0095650844161846785 -0.79104864652580742 
-0.29390459030854166 0.18979353911249069 0.03888407721460773 0.37978584428202966 0.24573376768951966 0.21977327766917279 0.0092867454044143205 -0.78935266106369317 
-0.27043105504463205 0.22344063094647895 -0.034468183460308284 0.35881112659303799 0.29444911581139405 0.20419715079091014 0.010450122693546232 -0.78644890833042713 
-0.29798547232510914 0.204139529599351 0.00076369742939840076 0.3911632769469135 0.28047644627691276 0.18213097426116118 0.016745328618797954 -0.77743378080742565 
-0.2877841148787072 0.21291718642331733 -0.0048049180162833176 0.36777067154610976 0.28009911117509495 0.20430620820329407 0.012489921719895559 -0.78499406617272116 
-0.2868484854985372 0.2123766906324987 -0.0066660196174841493 0.3650061654000254 0.28235664168723706 0.20769798504785889 0.011157863428784385 -0.78508084108038301 
-0.29015865583256473 0.214127062481589 -0.0023231941489472367 0.36587624416427483 0.27936263389974564 0.20480599585680945 0.013119216081766421 -0.78480930250267322 
-0.32854847883334154 0.14897921351381752 0.035206844859525716 0.39837511000803999 0.29394364704726789 0.21300406501898111 -0.00060201307345212143 -0.76035838854083859 
-0.25906176398876851 0.2199058116654731 0.0042626497191466609 0.36227405884738556 0.24341097447311347 0.22097572435238996 0.011388139796508399 -0.80315559486524868 
-0.27021358397346179 0.18285515008852501 0.0029680089887054472 0.39887812345425316 0.26269352553660452 0.20723005885514761 0.0045520494481518011 -0.78896333239792593 
-0.27029654788748225 0.2157606903342682 -0.021158495903138317 0.37453746499583823 0.2794667922070041 0.19840423447894934 0.01198825158361647 -0.78870238980905583 
-0.26148155739300433 0.1725807576765804 -0.0056088002877177469 0.39825689152717375 0.2697018165263988 0.2183318907844021 -0.0026114588456768043 -0.78916953998815631 
-0.26253159814388582 0.2026250061945884 0.0087669677505939191 0.37890280430674289 0.24553296043457329 0.21763287865059713 0.0082316699587186709 -0.79916068915192839 
-0.25734878948977441 0.21964075674469 0.0088269988246984839 0.36117201767539103 0.23733644006465568 0.22431730514800968 0.011185350600420267 -0.8051300795680908 
-0.26133159738269446 0.20252213779582831 -0.0035594130337318645 0.381023442982445 0.25742895162090795 0.21266302144009966 0.0074620587955184572 -0.79620860221837286 
-0.27990569315279595 0.20924391807764797 -0.0060776117259588366 0.37493280424414044 0.27455782356517422 0.20344896289759445 0.011425481313580508 -0.78762568521938281 
-0.263046784956879 0.2064659002059806 -0.0081968622500013157 0.37614228100576957 0.26337167976845732 0.21242463642990395 0.0078719674384227986 -0.79503281764165412 
-0.26143332180776041 0.19628435505027428 -0.0031150778516224652 0.38154311810994984 0.2599900583566942 0.21753582272212471 0.0045583413026887044 -0.79536329588234866 
-0.27596935746223505 0.19514942939664995 -0.00011960018941768485 0.39245926672589021 0.26675600054234105 0.20008099582516711 0.0093329571093117084 -0.78768969194770722 
-0.25258824072896463 0.21640843840231014 -0.015501908202936151 0.36596548914502258 0.26009598893821534 0.21768531599377525 0.0079941599936854749 -0.80005924354110791 
-0.25502503718250141 0.19079667086159005 0.030863228324841577 0.39097783532278485 0.2170686351655684 0.22308879728038111 0.0070931736920913646 -0.80486330346475587 
-0.28514656720576148 0.18681016202128584 0.0040730050748139174 0.38590913047920827 0.27608038180915201 0.21093400399478002 0.0049931803217955501 -0.78365329649527393 
-0.24783673076032389 0.2087644706291765 0.0061345467845365341 0.37691568247905449 0.23305200467071072 0.2204788316163136 0.0086501793050766211 -0.80615898472454461 
-0.26163872262081717 0.19366992537080324 -0.0092229469918319856 0.39497248685554254 0.26430466977182487 0.20307145228772114 0.0065569998408243086 -0.79171386451406689 
-0.23723346308474449 0.21671232711833791 -0.018521118299820748 0.3800727397703384 0.24586411415086482 0.20823086708519478 0.0098904672337004999 -0.80501593397387106 
-0.27292879966293931 0.19782863361521139 0.0085757821822171499 0.37183425665769065 0.25913059486616974 0.22438638664164604 0.0052224226145523665 -0.79404927691454819 
-0.27599971707452176 0.20415630676614416 0.011786381584368585 0.37417798973985306 0.25447818387665228 0.21576209098857171 0.0097351516135008951 -0.7940963874945689 
-0.25646539804800095 0.20646282152360662 0.011264469132955446 0.37024868797676103 0.23798545121518871 0.22710539946786254 0.007215477699856779 -0.80381690896823033 
-0.26361071221551463 0.20026367768389533 -0.0067237565123678296 0.38214282816086736 0.26366253963503744 0.21137230523756143 0.0066719290928449653 -0.79377881108232418 
-0.27507877347333098 0.20761320382132317 0.010578495859613941 0.36785121171013357 0.25503869031339854 0.21975577509184224 0.0094615873003184182 -0.79522019062329918 
-0.27699641676178721 0.20843838956017077 0.00010364034001327233 0.37103379908567086 0.26683640512539691 0.2117434793600613 0.010056371296377025 -0.79121566800590293 
-0.29836216856023623 0.19256149200897632 -0.0030623670718642375 0.36916660023940018 0.29693265239740518 0.21494253383298495 0.0044918832346952861 -0.77667062608136139 
-0.28611916342409194 0.20385355755546489 0.0077180712665295085 0.37431421105599227 0.26776023476781197 0.20964504942052611 0.010640857389750499 -0.78781281803198333 
-0.2744269871673794 0.20573831909100501 0.005371479196014735 0.37368027254638331 0.25948242990433451 0.21398210100702469 0.0095730780670301874 -0.79340069264441304 
-0.27481486127561772 0.2054765827459672 0.016026293365458997 0.37017015670026659 0.24926001999803318 0.22063874482539747 0.0095285479121255089 -0.79628548427163137 
-0.26794466284315144 0.20237924860762532 0.020239727180267664 0.37272586910458166 0.23948535854118491 0.22485369145596126 0.0082195771216988667 -0.79995880916816842 
-0.2592119666832583 0.20696611412594784 0.0090454174148861168 0.37680912648264858 0.24074644005303175 0.21775092510083835 0.0094201092153404185 -0.8015261657094348 
-0.25712934750860961 0.20886384641870631 0.0037235567541812451 0.37096748483701686 0.24544958772179387 0.22205047827004715 0.0079562030326344978 -0.80188180952577037 
-0.29998419060486869 0.20180314253514642 0.014158467456290643 0.36393472395570831 0.27652572967976652 0.21715776389403219 0.0092999934688115394 -0.78289563038488708 
-0.2788078060428521 0.19740406016145653 0.016564136219539116 0.37637160159765293 0.25442215682486741 0.21906020314217511 0.007821512998445572 -0.79283586490128455 
-0.28753559484846497 0.20217120838233987 0.020667950776879759 0.36504406016319602 0.25823579274007225 0.22390539028991382 0.0086318513315130733 -0.79112065883544958 
-0.28780990189544781 0.19739899169926109 -0.0080166527712596716 0.37752058812647549 0.28858845772490416 0.20600301904701437 0.0072380969418033561 -0.78092259887275084 
-0.27304432611023693 0.21718226110562538 -0.018681611026546793 0.3682178181227031 0.2802161347450749 0.20345775442097463 0.011509802391708878 -0.78885783364930318 
-0.2860069854329067 0.20081052390866919 -0.0043414131054689891 0.37759265124055286 0.28136023689122036 0.20514676792374351 0.0089881616471554279 -0.78354994307296555 
