# Supplementary material for: Immature instars of three species of Rhodnius Stål, 1859 (Hemiptera, Reduviidae, Triatominae): morphology, morphometry, and taxonomic implications
Source: Parasit Vectors. 2022 Mar 18;15:91. doi: 10.1186/s13071-022-05200-2 (PMC8932165; doi:10.1186/s13071-022-05200-2)
Supplement: Supplementary file 3 — Additional file 3. Geometric morphometrics. [file 13071_2022_5200_MOESM3_ESM.zip › Additional file 3-Geometric morphometrics/1st instar/coord_Dec08_Format_CS.txt]

C:/Users/trash/Google Drive/filogentetic_works/trabalho_gustavo/Morfometria Geometrica Resultados Gustavo/1� est�dio/coord_Dec08_Format  - Centroid sizes -  1 45 8 0
555.29969385909078
543.04327636018104
585.24930585178822
550.37941458597447
560.08481500572748
581.16929547249822
590.34227360066291
588.30221825180979
502.03137352161571
517.53550602833036
517.29826985985562
524.21918125913703
514.14565056995275
523.7745220989658
519.69173555098985
571.53565068156513
542.84044617180098
507.3428328063776
604.12829763221657
549.10745760734301
604.67139836443403
592.94139676699922
550.63576890717877
552.98236861585383
571.12301652095937
594.80206791839589
583.90303133311443
581.69214366363929
551.42134525243034
601.26429296940626
543.46067015010385
549.81883379891599
574.25669347426856
552.43958945752615
565.57470770889324
566.68134784903589
510.76976222168827
570.41980154970076
565.39499467186658
532.80296545721285
539.81918268990773
540.11919980685741
529.27096085086703
536.19306224530726
564.32526082038896
