# Supplementary material for: Immature instars of three species of Rhodnius Stål, 1859 (Hemiptera, Reduviidae, Triatominae): morphology, morphometry, and taxonomic implications
Source: Parasit Vectors. 2022 Mar 18;15:91. doi: 10.1186/s13071-022-05200-2 (PMC8932165; doi:10.1186/s13071-022-05200-2)
Supplement: Supplementary file 3 — Additional file 3. Geometric morphometrics. [file 13071_2022_5200_MOESM3_ESM.zip › Additional file 3-Geometric morphometrics/1st instar/coord_Dec08_Format_ProcrRes.txt]

C:/Users/trash/Google Drive/filogentetic_works/trabalho_gustavo/Morfometria Geometrica Resultados Gustavo/1� est�dio/coord_Dec08_Format - {Procrustes residues OP} - 1 45 8 0 - Orthogonal projection of the preshape data to the Kendall tangent space
0.0028309988560933641 0.011523041681044038 0.021814978475778554 -0.013411406219440924 -0.027936830224896125 0.013366333366530647 0.0032908528930243458 -0.011477968828133955
-0.0033876025357080508 0.0035191102943225583 -0.0021854691937680461 -0.0026301899313872223 0.0045873197673513 -0.0013086507979973849 0.00098575196212478868 0.00041973043506182695
-0.020653467892959465 -0.012740908764122968 0.035726142080956085 0.004647550793875993 -0.015789209499245588 0.0068192064034020561 0.00071653531124914616 0.0012741515668446834
0.0026659264517770176 0.021020432723019317 -0.037624337203201547 -0.016115551437275499 0.033073663696752659 -0.0086367931136391851 0.0018847470546720022 0.003731911827895118
-0.024767566950779224 0.00162970228074516 -0.0023938538183219493 0.016070586141229859 0.018985260428819456 -0.030797209812975929 0.0081761603402818427 0.013096921391000715
-0.014357353893522634 0.010252554778725692 -0.0079648829868295724 -0.0076087508812003046 0.018408033957222625 -0.0087847442878399434 0.0039142029231296503 0.0061409403903142645
-0.013432198812299817 0.0097198225657303683 -0.0098258635376341462 -0.010358877175528441 0.020675589203464434 -0.0053848044590401323 0.0025824731464698086 0.0060238590688379001
-0.016741712898679706 0.011469708002344842 -0.0054830456532838408 -0.0094896993540471708 0.017680953334971605 -0.0082773050866285919 0.0045438052169921505 0.0062972964383308239
-0.056306330938258792 -0.052807379804599208 0.032060570340692693 0.024622007462368645 0.033386338428044005 0.00083632257061594384 -0.0091405778304778154 0.027349049771614342
0.014320651417892294 0.01727404907987265 0.0011031972458930223 -0.013044482861469975 -0.018237660512067627 0.0079193319077282276 0.0028138118482824437 -0.012148898126131291
0.0031981628887686464 -0.019798353048794681 -0.00019178246516516175 0.023519313467300018 0.0010168180241523772 -0.0058491926095411706 -0.0040231984477557912 0.0021282321910354174
0.0030725331293765534 0.013138811233326303 -0.024317794272219688 -0.00076277032806712497 0.017830919289510749 -0.014641766013536422 0.0034143418533325179 0.0022657251082768837
0.011812716006139534 -0.02998567382210858 -0.0087672341128508281 0.023059357344260706 0.0081375404269835028 0.0053441904614207336 -0.011183022320272146 0.0015821260164267659
0.010948984449889981 -7.951816730844552e-05 0.0056063807692496226 0.0034494918027107579 -0.016209628327666842 0.0044999811142964197 -0.0003457368914726042 -0.0078699547496989264
0.015968247017046994 0.017057453170949116 0.0056683019286698447 -0.014056767297246531 -0.024249622132607146 0.011311864746189004 0.0026130731868904931 -0.014312550619891784
0.012181888014482445 -0.00020677421015768971 -0.006720380269392914 0.0055249592036903383 -0.0043451277314796033 -0.00049551839138498033 -0.0011163800136097446 -0.0048226666021477516
-0.0064170204013952736 0.0065333972697226572 -0.0092382922044231975 -0.00053161499533208034 0.01280749188100469 -0.0096902395789684043 0.002847820724813821 0.0036884573045776192
0.010466418085640167 0.00373719748200671 -0.011357826222518611 0.00064418486327971758 0.0015978706518516572 -0.00073368335280879493 -0.00070646251497329636 -0.0036476989924778547
0.012073321840180534 -0.0064394858332519761 -0.0062759660178908737 0.0060540271640961985 -0.0017774728995188227 0.0043826149029718431 -0.0040198829227706756 -0.0039971562338161348
-0.0024975396403190131 -0.0075485984933799238 -0.0032800858771945495 0.017017987115004879 0.0050218003613110573 -0.013045071020614363 0.00075582515620262192 0.003575682398989255
0.020802622188325404 0.013770414499698069 -0.018661458303201789 -0.0093646498985251736 -0.0015607309840377781 0.0046223401112682749 -0.00058043290108568662 -0.0090281047124414204
0.018008458967199548 -0.01157647185655232 0.027707808275574418 0.016138314426228151 -0.044246056441550885 0.010304329707082255 -0.0014702108012229998 -0.014866172276758183
-0.011703269594642712 -0.015866726613775653 0.00091284899218157861 0.010507005412735415 0.014373477729860973 -0.0021698360621453527 -0.0035830571273998005 0.007529557263185549
0.025466432207462919 0.0061914501589179494 0.0029760102235724247 0.0017059440732234421 -0.028520779450325412 0.0074842033443541511 7.8337019290187007e-05 -0.01538159757649582
0.0117925488728087 -0.0089980494744629769 -0.01238296408986065 0.019586872086095164 0.0026092756399513917 -0.010023015398986659 -0.0020188604228992728 -0.0005658072126457081
0.035978707605518689 0.014206750362587672 -0.021678603272386819 0.0049879219408953401 -0.015621583150147306 -0.0046928477508706712 0.0013214788170156436 -0.014501824552612619
0.00059143116700582921 -0.0049052781232160059 0.0054147369902829753 -0.0036734877239670838 -0.0026499403999003524 0.011222589860591548 -0.0033562277573883923 -0.0026438240134088464
-0.0024705210414690815 0.0014157499956838071 0.0086252327825036505 -0.0013420627010170272 -0.0073109317992147149 0.0025913073139791631 0.0011562200581802465 -0.0026649946086461651
0.016904707277895947 0.0038401832021218996 0.0081051589260398137 -0.0050529535903873213 -0.023651402047222714 0.01405860069583828 -0.0013584641567129839 -0.012845830307573247
0.0099035463427285531 -0.0024658073910987233 -0.0098847326833718455 0.0066432829324087617 0.0018877203062424575 -0.0017868371451418563 -0.0019065339655990848 -0.0023906383961685984
-0.0015620581219301655 0.0048818977648036332 0.0074174912957039414 -0.0076517063761726567 -0.0067384803611301725 0.0065947180450726672 0.00088304718735642083 -0.0038249094337041156
-0.0034604819806305087 0.0056928380119596333 -0.0030575863408708079 -0.004495504780926779 0.0050408399336007437 -0.0014325560545105642 0.0014772283879006939 0.00023522282347743229
-0.02512321933722983 -0.0099639330654053559 -0.0062201615211805979 -0.0059549810367457989 0.035421325918566227 0.0019979495581417817 -0.004077945060155734 0.013920964544009207
-0.012602908227098669 0.0011225925665979131 0.0045570720205766954 -0.0011880752980902298 0.0059835044975149465 -0.0035156490119635786 0.0020623317090071626 0.0035811317434557011
-0.00088080877568411098 0.0029851749518234882 0.0022101341307766234 -0.0018630944667538674 -0.0023229392344739919 0.00079808239169090744 0.00099361387938159788 -0.0019201628767607781
-0.0013250506705211329 0.0027652185579012389 0.012865599736936436 -0.0052958246645137264 -0.012491400702289407 0.0074986555800085342 0.00095085163587419787 -0.0049680494733963521
0.0054633697764032985 -0.00027150152329147303 0.017079978651517863 -0.0026278417096886886 -0.022187794146701578 0.011777334629334613 -0.00035555428121946883 -0.0088779913963548118
0.014225112645425197 0.0042938344981199028 0.0058853331963046917 0.0014155383101530916 -0.020954512637217843 0.0046519311669560859 0.00084406679548810863 -0.01036130397522933
0.016313564578565726 0.0061872435350019128 0.00056340512700949266 -0.0044341109551642721 -0.016256947380533404 0.0089469386652941962 -0.00062002232504165637 -0.010700071245132059
-0.02660693916831211 -0.00082479250228270629 0.010999074662508683 -0.011376728293036709 0.014882037023179834 0.0041053959102687887 0.00072582748262371276 0.0080961248850502376
-0.0053026188466877011 -0.0053187011961969705 0.013403264885334179 0.00088451017088322925 -0.007343980491582941 0.0059081303863759427 -0.00075666554706342072 -0.0014739393610624374
-0.014086899814156617 -0.00050968083693145316 0.017507732316782432 -0.010365474864145935 -0.003476277100915165 0.010797343834008655 5.5444598289584521e-05 7.7811867068622309e-05
-0.014430032017455491 -0.0052308841338207235 -0.011176075826100147 0.0022055410977964707 0.026942259012372238 -0.007051389578921638 -0.0013361511688164676 0.010076732614945794
0.00034306162502417692 0.014546813017038529 -0.021841120964490944 -0.0071075499473738646 0.018562740847404835 -0.0096025131317186568 0.0029353184920621915 0.002163250062053701
-0.012556784919054625 -0.0018714811759844296 -0.0075016489642386504 0.0021810493853716695 0.01964672618701202 -0.0079624518045537107 0.00041170769628149934 0.0076528835951661933
