# Supplementary material for: Immature instars of three species of Rhodnius Stål, 1859 (Hemiptera, Reduviidae, Triatominae): morphology, morphometry, and taxonomic implications
Source: Parasit Vectors. 2022 Mar 18;15:91. doi: 10.1186/s13071-022-05200-2 (PMC8932165; doi:10.1186/s13071-022-05200-2)
Supplement: Supplementary file 3 — Additional file 3. Geometric morphometrics. [file 13071_2022_5200_MOESM3_ESM.zip › Additional file 3-Geometric morphometrics/1st instar/coord_Dec08_Format_ProcrRes_PC.txt]

C:/Users/trash/Google Drive/filogentetic_works/trabalho_gustavo/Morfometria Geometrica Resultados Gustavo/1º estádio/coord_Dec08_Format - {Procrustes components} - C:/Users/trash/Google Drive/filogentetic_works/trabalho_gustavo/Morfometria Geometrica Resultados Gustavo/1º estádio/coord_Dec08_Format - {Procrustes residues OP} - 1 45 8 0 - Orthogonal projection of the preshape data to the Kendall tangent space
0.033564174514981351 0.015691520309815979 0.022780880414335215 -0.0022264665190654307 -7.2843715927402818e-07 1.3154416382184784e-07
-0.0046372887785355813 -0.0044001250862760275 0.0041008461543336821 -0.00047587507247906074 6.8089389791540535e-07 -1.2576165330103323e-07
0.0010771770281409083 0.044475543906405179 0.012287758174550311 -0.0072810171579789076 8.3812293136297303e-08 -2.766914966263257e-09
-0.022188623088186879 -0.052039764284157894 0.0064538235924007899 0.0081578361688719146 -1.9798124502418916e-06 -3.5383463889666694e-07
-0.039130567248506977 -0.0029647970333015554 -0.0040312788938157281 -0.029488738711941756 -4.8697268870113129e-07 -5.7194756112098979e-07
-0.022363023461857652 -0.014827589297633947 0.012653215729173614 -0.0044756112754358495 6.4603547525682661e-08 -3.1250974207033756e-08
-0.022684539129012582 -0.016614052975342339 0.013622964151311531 0.00066438209445535308 2.1850931777736907e-08 -1.0749107794452131e-07
-0.022413380392233079 -0.013091207577525717 0.016466036505513489 -0.0051939016107386991 1.6582148058526605e-08 -4.9861300159204027e-08
-0.073330771042533882 0.06362732616340333 -0.0082553888065520446 0.0066689682196867184 -2.9891613535415387e-06 2.3648544156993311e-07
0.031312676090953923 -0.0089272877027544231 0.012793015919636013 0.000549818486074087 -6.2470578433121947e-07 -2.3043373717714533e-07
-0.0074741267462924968 0.01260741833030902 -0.02802341512814539 -0.0031119587557560035 6.9400798223388273e-07 -1.4177191709797434e-07
-0.014090287325917664 -0.032730519137013518 -0.0042463452051570826 -0.0058072622560716514 -5.2219517493153414e-07 3.433444309273488e-07
-0.0080896454408196355 0.0095884378273876775 -0.038109457975187472 0.016073411073589759 3.5034127964070523e-07 -3.3827613106709743e-07
0.021017524061505404 0.0065074150454974885 -0.0045578213495896767 -0.0013657796604378131 3.5861031721776994e-07 4.0794517625471162e-09
0.038334481227215722 -0.0040478369257757035 0.014640626037709456 0.0012372665240206701 -9.232941470414726e-07 -2.6943825365463288e-07
0.0099281978325812432 -0.0061634198516581189 -0.01137674145275668 0.00047085008889887457 4.8825743037572179e-07 -2.9862672971799834e-07
-0.015141896723432371 -0.013435734651269 0.0020648056654536538 -0.0057908796804411857 3.6482062707441677e-07 -2.1660363025552062e-08
0.0052955633411432218 -0.013581463571933175 -0.0069723899616630156 0.0026761073068032903 3.7127902005390165e-07 -6.8316671731534777e-08
0.0075259015877857972 -0.0021411994173372072 -0.014094238966921293 0.00750666224035297 6.2027695386978124e-07 9.1706742143835094e-08
-0.012439808463573225 0.0019130581278407747 -0.016944537642274216 -0.011192072804358988 6.5060305415938664e-07 2.6618393546751131e-07
0.018481881081288537 -0.02724284172063527 -0.0013928178418012079 0.0087594386468602056 -6.0466186782548968e-07 -4.5662991565961525e-08
0.046359339053063657 0.037071019097604081 -0.013674571098747142 -0.0078451390688995207 -1.3932728847099781e-06 3.0506042165662857e-07
-0.023642334412792808 0.010392356602746552 -0.010074770242107584 0.0032822196250303286 8.8383319395688754e-07 -4.6326864022101549e-08
0.041872235145703957 0.00046171040840290903 -0.0069315462560190118 -0.001262380479383282 -8.1977647075986114e-07 5.3549791994925708e-07
-0.0023966576636102388 -0.0062829138266098129 -0.028249142678018781 -0.0048880992857632524 3.4768623368049145e-07 -3.116671468838026e-08
0.034710113939224345 -0.029414909785258687 -0.019494750884430579 -0.0041985397065777428 -1.5842169175433931e-06 -4.2773951413792928e-07
0.0053247654926939295 0.0083574696553794358 0.0029760060987582553 0.01048034233967717 7.5913088665928267e-07 6.6286213290898271e-07
0.0064682263492702686 0.0082008852955658545 0.0059521704591615288 -0.0026143401440516406 7.1291986156640959e-07 -4.9406344999873987e-07
0.035064855940136738 0.0065437894066889043 0.002646169642202721 0.0058920422426741561 -2.9526517436053411e-07 -4.7623005524896676e-07
0.0023712979758694912 -0.0081851273321511334 -0.013544028641764849 0.0021206011543478337 5.5555246001974534e-07 1.1659041238327333e-07
0.009059030822038211 0.0046218725085761881 0.011652034120447859 0.0018437653608691215 4.9240506893796776e-07 5.7599694992222059e-07
-0.004394674658250163 -0.0066560901679086565 0.006177051313127061 -0.00056614503231993774 5.870149901163798e-07 -7.1529350145748143e-08
-0.044608991946798328 -0.0017263465950963116 0.0078079249172527147 0.01477298672619295 -7.5155850206209615e-08 -2.9246876975722697e-07
-0.012152975917787781 0.0038683743533780863 0.0078811489607200861 -0.0046033491726949968 7.3852682957596845e-07 5.074998010898247e-08
0.0029980619078301108 0.00060910854846019699 0.0040060974599412337 -0.0013384604354160685 6.796185361118267e-07 2.4107479019440289e-07
0.013604629005039896 0.011666408148583078 0.010864974676669347 -0.00017755142697381925 4.6905798884821874e-07 -4.533456519308554e-08
0.025759681260416532 0.018122200413175027 0.0065989318749695497 0.0011947662385451583 1.2577405118460207e-07 -1.9492424353942741e-07
0.028119198472636889 0.0042835684238607501 -0.0022545025611261271 -0.0032496399657232378 2.9870193039936016e-09 -7.9276421289948e-08
0.027497249154343231 -0.002653243297642795 0.0004634095651860738 0.00432447707711325 -5.5501037648326632e-08 -1.5060898047281025e-07
-0.024604094448863925 0.010756009672718512 0.022874374529053273 0.0041933641949036234 3.5659389313017105e-07 -5.8503676566853491e-07
0.0040766776694398056 0.01707490370978923 0.0042888822171673656 0.00054900361160327156 8.0783940915743827e-07 1.4587780226307351e-07
-0.00032264972303870285 0.017758492823969293 0.020059370667925954 0.0046842661040303176 5.1980390158726589e-07 4.9089433804375712e-08
-0.033845831616143407 -0.0088392393117405141 -0.0026615892451820802 0.0034622708960244959 3.021358026893909e-07 -2.428047517017757e-07
-0.013797592108265429 -0.031381841644330971 0.003373692072241855 -0.0011144327650592419 -5.035106990741809e-07 1.5727035004807613e-06
-0.026073178616850365 -0.0068513375862047825 -0.00059687608798267581 -0.0012972054330574294 4.7912005062445036e-07 4.6576385213284823e-07
