# Supplementary material for: Immature instars of three species of Rhodnius Stål, 1859 (Hemiptera, Reduviidae, Triatominae): morphology, morphometry, and taxonomic implications
Source: Parasit Vectors. 2022 Mar 18;15:91. doi: 10.1186/s13071-022-05200-2 (PMC8932165; doi:10.1186/s13071-022-05200-2)
Supplement: Supplementary file 3 — Additional file 3. Geometric morphometrics. [file 13071_2022_5200_MOESM3_ESM.zip › Additional file 3-Geometric morphometrics/1st instar/coord_Dec08_Format_PW.txt]

C:/Users/trash/Google Drive/filogentetic_works/trabalho_gustavo/Morfometria Geometrica Resultados Gustavo/1� est�dio/coord_Dec08_Format - {partial warps scores - U1 y U2 en las dos ultimas columnas} - 1 45 8 0
-0.022916532680470749 -0.028424838884155139 0.0010106353525265489 -0.020704010742321602
-0.0028272627532949417 0.0022165864547022767 0.0037888984043373355 0.0057839623023049529
0.0056622723422548567 -0.043322167387663535 -0.015675129571900745 0.0096277990659926777
-0.016417981759712021 0.044777083597624376 0.021063994274344626 0.026867980031096098
0.027303912343121968 -0.0012843366519412365 0.024226346101675175 0.033257963604574843
-0.0052753902669779107 0.0079161038666994664 0.014737823305170171 0.024822995694271294
-0.0086885898882829993 0.010960852408276602 0.011673808199020946 0.025919610878163642
-0.0074614182249872407 0.0046172991721877086 0.015366166424420128 0.026079078463384284
0.044074302488299105 -0.032214446580017132 -0.045318636923155908 0.072608108026662926
-0.022482556824395903 -0.003285967829998797 0.0078060901722299264 -0.025038295520057124
0.029278616940359232 0.0022634959135998155 -0.011210143009321376 -0.0020528016651215472
0.0010383856032778599 0.027519015681330212 0.021317342071532908 0.012276952574039116
0.02817805642671907 0.016639210288167242 -0.02631375487786063 -0.0025707926062131345
-0.00046880749494758521 -0.0069800248083336947 -0.0036005235489728923 -0.02059006928487251
-0.025034009288939674 -0.00876432294237647 0.0055270075446582556 -0.030514264888180775
0.0039615429591273281 0.0084167621875281314 0.00015080975653962057 -0.012871621299615591
0.001802831503026122 0.009780485955449645 0.012504425078692363 0.014434799521879248
-0.0011256153292648883 0.013921625106790453 0.003365903245115676 -0.0068582219319140323
0.0048968207710863524 0.0095742943318336965 -0.0083161807380996208 -0.010743026544842897
0.022613196977173115 0.0034600276221567745 0.003898058107976941 0.0053128788150755757
-0.016083471088514989 0.02252632457592528 0.0062063575440184683 -0.016486707736300905
0.010310995336435605 -0.033561326420143464 -0.018328835551187628 -0.042854785653611657
0.016711601912627765 0.0012401046296074618 -0.010713856518309316 0.019757817199466374
-0.0067750560935052294 -0.0044467239077444045 -0.00096599470914697212 -0.041039615041218121
0.023361819846831028 0.015708412111257824 0.0012383664883646949 -0.0070965050153195533
-0.0017771281434103712 0.024483837504275099 0.014117592196738939 -0.038186994295087713
-0.0062211676091060682 -0.0046003358220563255 -0.012100609422433333 -0.0024607407895219434
-0.0032376201896283877 -0.011081890336876035 -0.00072903531819582803 -0.0033356669551019751
-0.013638585425269044 -0.0095226089257638927 -0.0072541477760723321 -0.030538884241707275
0.0067107349516101868 0.012788379633147337 -0.00046617990217057945 -0.0062523114375013893
-0.011480199247336927 -0.0094160856055274765 -0.00072244472078867694 -0.0037487396848723382
-0.0051314605773758746 0.0030111151614150458 0.0055803429137010431 0.0061672417280366305
0.00066776903842495606 0.010780879915051845 -0.008875032948120639 0.046577350940108106
0.00063979500138100856 -0.0063574321191680258 0.0036116129028358561 0.014239113274619134
-0.0033241042560005103 -0.0032212556151963037 0.0017873149479356583 -0.0012594240733780279
-0.0094004965381574608 -0.0161176577567161 -0.0029798525050557427 -0.0076463868163813582
-0.0085766497500311921 -0.020713221535907798 -0.0085717437855471704 -0.019487208999217649
-0.0042745580282426776 -0.0080947174757141326 -0.0002158072504263799 -0.026612247995370163
-0.011482544692917394 -0.00076407620375794913 -0.0019390849484808821 -0.025022610764835189
-0.0092401650944962457 -0.012891607584522987 -0.0030185208481149435 0.032419559919750769
-8.0677589319725168e-05 -0.015714082799340463 -0.0085763566384479475 -0.00068660413853635779
-0.012760976466561946 -0.020808179571060445 -0.0075041373747613341 0.0095561328144714887
0.0085409528124495947 0.0148032613772624 0.001719259448910306 0.031720184794156142
-0.0067264304269360302 0.024930954393791081 0.018217692639242413 0.014622925348558068
0.0071558484738795444 0.0092511948758993781 0.0048171048111724799 0.024432149162257631
