# Supplementary material for: Immature instars of three species of Rhodnius Stål, 1859 (Hemiptera, Reduviidae, Triatominae): morphology, morphometry, and taxonomic implications
Source: Parasit Vectors. 2022 Mar 18;15:91. doi: 10.1186/s13071-022-05200-2 (PMC8932165; doi:10.1186/s13071-022-05200-2)
Supplement: Supplementary file 3 — Additional file 3. Geometric morphometrics. [file 13071_2022_5200_MOESM3_ESM.zip › Additional file 3-Geometric morphometrics/1st instar/coord_Dec08_Format_RW.txt]

C:/Users/trash/Google Drive/filogentetic_works/trabalho_gustavo/Morfometria Geometrica Resultados Gustavo/1� est�dio/coord_Dec08_Format - {Relative warps} - 1 45 8 0
0.03160 0.01562 0.02363 -0.00333
-0.00368 -0.00453 0.00379 -0.00054
-0.00422 0.04455 0.01336 -0.00673
-0.02462 -0.05114 0.00733 0.01022
-0.03788 -0.00456 -0.00415 -0.02986
-0.02130 -0.01548 0.01239 -0.00457
-0.02176 -0.01712 0.01334 0.00069
-0.02133 -0.01378 0.01616 -0.00532
-0.07769 0.06294 -0.00855 0.00838
0.03228 -0.00797 0.01253 0.00078
-0.00672 0.01214 -0.02817 -0.00355
-0.01398 -0.03308 -0.00374 -0.00571
-0.00825 0.00869 -0.03767 0.01467
0.02144 0.00714 -0.00475 -0.00120
0.03891 -0.00312 0.01455 0.00118
0.01080 -0.00585 -0.01149 0.00049
-0.01406 -0.01396 0.00192 -0.00595
0.00607 -0.01327 -0.00704 0.00283
0.00813 -0.00187 -0.01420 0.00742
-0.01133 0.00123 -0.01707 -0.01160
0.01868 -0.02576 -0.00145 0.01005
0.04225 0.03891 -0.01283 -0.00644
-0.02315 0.00956 -0.01034 0.00280
0.04235 0.00177 -0.00702 -0.00086
-0.00164 -0.00698 -0.02788 -0.00579
0.03455 -0.02806 -0.01888 -0.00340
0.00565 0.00857 0.00264 0.01036
0.00672 0.00828 0.00575 -0.00268
0.03515 0.00752 0.00255 0.00593
0.00311 -0.00817 -0.01354 0.00195
0.00945 0.00474 0.01142 0.00165
-0.00338 -0.00675 0.00585 -0.00059
-0.04461 -0.00300 0.00763 0.01420
-0.01154 0.00339 0.00759 -0.00479
0.00379 0.00067 0.00370 -0.00137
0.01332 0.01180 0.01084 -0.00042
0.02468 0.01859 0.00681 0.00101
0.02853 0.00508 -0.00238 -0.00304
0.02823 -0.00170 0.00020 0.00460
-0.02483 0.00976 0.02267 0.00358
0.00368 0.01712 0.00416 0.00049
-0.00128 0.01729 0.02015 0.00401
-0.03337 -0.01005 -0.00263 0.00280
-0.01349 -0.03138 0.00355 -0.00062
-0.02525 -0.00779 -0.00073 -0.00176
