# Supplementary material for: Immature instars of three species of Rhodnius Stål, 1859 (Hemiptera, Reduviidae, Triatominae): morphology, morphometry, and taxonomic implications
Source: Parasit Vectors. 2022 Mar 18;15:91. doi: 10.1186/s13071-022-05200-2 (PMC8932165; doi:10.1186/s13071-022-05200-2)
Supplement: Supplementary file 3 — Additional file 3. Geometric morphometrics. [file 13071_2022_5200_MOESM3_ESM.zip › Additional file 3-Geometric morphometrics/1st instar/coord_Dec08_Format_TRANSCALED.txt]

C:/Users/trash/Google Drive/filogentetic_works/trabalho_gustavo/Morfometria Geometrica Resultados Gustavo/1� est�dio/coord_Dec08_Format - {translated and scaled (first one is consensus)} - 1 45 8 0
-0.27380618223237002 0.2032954501525783 0.0029470429816631713 0.37588915317295452 0.26205950524822019 0.21335887577346407 0.0087996340024867128 -0.79254347909899658
-0.26517212530170275 0.22060159829853029 0.033765550759979127 0.36106628946004349 0.2390600993806522 0.22060159829853029 -0.007653524838928602 -0.80226948605710402
-0.27898329027374885 0.20348286188283332 -0.0027622107947895924 0.37289845729659499 0.26425149936820436 0.21453170506199168 0.017494001700334084 -0.79091302424141996
-0.29175600601778701 0.19308010939976536 0.043144006746407747 0.37932552466148595 0.24818483088775148 0.21700153888292212 0.00042716838362779946 -0.7894071729441734
-0.27299349506562898 0.22030257089322805 -0.038609728919431721 0.35838913079331325 0.29207124347287761 0.20758407195506232 0.019531980512183106 -0.78627577364160361
-0.31245267736496379 0.18122255287167899 -0.028567101930510975 0.39011948573854049 0.26603113672788348 0.20264787931956224 0.074988642567591315 -0.77398991792978178
-0.28649139122987105 0.21465345979535383 -0.0025810035245934326 0.36779300225456418 0.28132938418068415 0.20260877668058447 0.0077430105737802983 -0.78505523873050242
-0.28542763670348609 0.21428246909786938 -0.0042348314050962331 0.36504246711929528 0.28373370414144761 0.20581280628767692 0.0059287639671347266 -0.78513774250484158
-0.28854217226041845 0.21630039128211045 0.00042495165281357654 0.36588337307248942 0.28089304250977409 0.20270193839207601 0.0072241780978308011 -0.78488570274667591
-0.31721125092821167 0.17180201188419628 0.063243059447225872 0.39489563891063084 0.30824766769947098 0.19172108572584221 -0.054279476218485202 -0.75841873652066938
-0.26278390258417406 0.21544415542746626 -0.0019322345778248094 0.36229398334215174 0.23959708765027637 0.2251053283165903 0.025119049511722523 -0.80284346708620835
-0.27691954206382463 0.17253102358950331 -0.012082004453046451 0.39870614695053286 0.25468865387021916 0.21699279997671425 0.034312892646651917 -0.78822997051675048
-0.26658696399534731 0.22032768759543908 -0.014783892457702624 0.37484320876626653 0.28280155572315019 0.19362130122023435 -0.0014306992701002539 -0.78879219758193997
-0.26792018924462002 0.16240534157477873 -0.020908472118908637 0.39774721379691319 0.26111277971753344 0.2285344626950479 0.027715881645995172 -0.7886870180667398
-0.26490406490941065 0.1995133317696102 0.0042957415931255787 0.37897986943796769 0.24294805232232439 0.2205147351137797 0.017660270993960711 -0.79900793632135758
-0.26121254334759536 0.21503132021431884 0.002405272038191486 0.36127186013636114 0.23331138770457413 0.22850084362819115 0.025495883604829749 -0.80480402397887119
-0.26944950820889757 0.19158909836931354 -0.019246393443492684 0.38055368854178717 0.24845344263417826 0.22308319673139246 0.040242459018211975 -0.79522598364249308
-0.28139023368140276 0.20724321629563214 -0.0087502691324822454 0.3748799512547657 0.27310050502957745 0.20540105437300429 0.01703999778430753 -0.7875242219234021
-0.26609225807575648 0.20252577420210352 -0.013797376344668853 0.37597850539222627 0.26017909678518408 0.21632315054677237 0.019710537635241221 -0.79482743014110213
-0.26153385070564567 0.19615038802923426 -0.0033105550722233629 0.38154147207374256 0.259878573169534 0.21766899599868611 0.0049658326083350445 -0.79536085610166296
-0.27681284945995488 0.1939511083387184 -0.0018211371674997031 0.39245505959618604 0.26588602645495668 0.20123565700871721 0.012747960172497921 -0.78764182494362156
-0.25344344120546047 0.21540625263955124 -0.016951355773937814 0.36590121609597476 0.25923170903070752 0.21871383425397814 0.011163087948690755 -0.80002130298950414
-0.25424097697000292 0.19184020650307018 0.032465265715904183 0.39084806907328806 0.21798106980678525 0.22219733808157799 0.0037946414473134763 -0.80488561365793621
-0.28557897775527147 0.18614845926814197 0.0031781444265292528 0.3859175375071236 0.27559052384332239 0.21157361468037597 0.0068103094854198281 -0.78363961145564154
-0.24187027939929409 0.21564882854852949 0.016727477266867068 0.37659428549460183 0.23915771551818049 0.21384045262778711 -0.014014913385753489 -0.80608356667091841
-0.26833098223485091 0.18428604163274426 -0.023199905478706522 0.39439839313801084 0.25694989652831562 0.21230102183344646 0.034580991185241793 -0.79098545660420161
-0.25176442396051824 0.19964624604548609 -0.044972943846035812 0.37785678988398314 0.23074902963994076 0.22486471923017906 0.0659883381666133 -0.80236775515964831
-0.25860458311930751 0.21621740807160644 0.034252262664808943 0.37035259006324667 0.27401810131847154 0.20594172927216375 -0.049665780863972962 -0.79251172740701692
-0.28451475888541411 0.19211192933803642 -0.0042978060254594275 0.37433890481751614 0.24497494345118737 0.22649437754171184 0.043837621459686164 -0.7929452116972644
-0.26431693523448641 0.19631086270417258 -0.0031736167180813121 0.37040640838177596 0.22895377751872323 0.23620775858862336 0.038536774433844505 -0.80292502967457191
-0.26444277809141459 0.19916366463174151 -0.0083158106318054915 0.38211149853146231 0.2627796159650535 0.21246896164263029 0.0099789727581665894 -0.79374412480583412
-0.26266850177138384 0.22310722129443286 0.031741027359414156 0.36663186674569687 0.26726865066405253 0.20470662572375797 -0.036341176252082878 -0.79444571376388773
-0.27781878431589874 0.20734102397389495 -0.0013640856840387826 0.37103130605854884 0.26599670838756262 0.21279736671005009 0.013186161612374897 -0.79116969674249393
-0.29559951486678876 0.19677611298937928 0.0021767269135993281 0.36917288454644603 0.29995296869398741 0.21070716523641497 -0.0065301807407979846 -0.77665616277224025
-0.28464650796372737 0.20590486665102697 0.010408377874667297 0.37424906531955893 0.26926021023595836 0.20771501932488215 0.0049779198531017506 -0.78786895129546808
-0.27052129084731025 0.21084747668981535 0.012376791084517462 0.37351387380061629 0.26344883879901454 0.20907936367774141 -0.0053043390362217694 -0.79344071416817308
-0.27440465543860681 0.20602407409940415 0.016764271554127106 0.37013746931349056 0.24969941314831426 0.22014135540814278 0.0079409707361654709 -0.79630289882103755
-0.27066989909241274 0.1987196727513916 0.015173176983480641 0.37296647940039507 0.23640788654906933 0.22808711207425736 0.019088835559862741 -0.79977326422604411
-0.26340249688353201 0.2016059044366468 0.0013148211158911748 0.37691538655547008 0.23622952715511442 0.22264304229090559 0.025858148612526437 -0.8011643332830225
-0.2604373957810826 0.20472413284658952 -0.0022108437672417876 0.37097958414317195 0.24186630813625157 0.2259482330121107 0.020781931412072803 -0.80165195000187217
-0.30311392854469649 0.19707097521481814 0.0084458989377779216 0.36411208753975927 0.27308406565481946 0.22147023881284325 0.02158396395209913 -0.78265330156742063
-0.27555523176998242 0.20191946395245769 0.02269278379282208 0.37605184570962302 0.25795674637963056 0.21488676897692746 -0.0050942984024702626 -0.79285807863900815
-0.28141936086396124 0.21060165985707627 0.031474533780837768 0.36427144243410775 0.26475637239175304 0.21615598934781233 -0.014811545308629539 -0.79102909163899637
-0.29002157940656748 0.19413496601970559 -0.012281044079105463 0.37740593150789481 0.28624279661299656 0.20925009719398924 0.016059826872676375 -0.78079099472158964
-0.24151748524630109 0.25177498461969611 0.030772498120185083 0.36740497755614915 0.30492748137274306 0.16411998997432042 -0.094182494246627071 -0.78329995215016568
-0.27732233671852258 0.21264332527937835 0.011518180119299662 0.37744190237089659 0.28972653069315302 0.193151020462102 -0.023922374093930065 -0.78323624811237691
