# Supplementary material for: Immature instars of three species of Rhodnius Stål, 1859 (Hemiptera, Reduviidae, Triatominae): morphology, morphometry, and taxonomic implications
Source: Parasit Vectors. 2022 Mar 18;15:91. doi: 10.1186/s13071-022-05200-2 (PMC8932165; doi:10.1186/s13071-022-05200-2)
Supplement: Supplementary file 3 — Additional file 3. Geometric morphometrics. [file 13071_2022_5200_MOESM3_ESM.zip › Additional file 3-Geometric morphometrics/2nd instar/aligned_consensus.txt]

consensus aligned to its principal axes - from coord_Dec09_Format.nts
-0.31358465508045263 -0.20829098832130408
-0.40978423693005828 -0.0033392400973243359
-0.31476535843654724 0.1967191953194935
0.51867258859585741 0.088249021722022758
0.51946166185120113 -0.073337988622887762
