# Supplementary material for: Immature instars of three species of Rhodnius Stål, 1859 (Hemiptera, Reduviidae, Triatominae): morphology, morphometry, and taxonomic implications
Source: Parasit Vectors. 2022 Mar 18;15:91. doi: 10.1186/s13071-022-05200-2 (PMC8932165; doi:10.1186/s13071-022-05200-2)
Supplement: Supplementary file 3 — Additional file 3. Geometric morphometrics. [file 13071_2022_5200_MOESM3_ESM.zip › Additional file 3-Geometric morphometrics/2nd instar/coord_Dec09.txt]

TPS like internal (simplified) format - can be converted to other format by using TET

LM=5
506.000	560.000
404.000	753.000
506.000	968.000
1399.000	845.000
1392.000	696.000
IMAGE=C:/Users/gomes/Desktop/Morfometria Geométrica/R. robustus/2°estádio/Cabeça 80x/01.jpg
ID=1 : R_robustus2
COMMENT=NA
VARIABLES=NA
SCALE=NA

LM=5
536.000	430.000
428.000	649.000
522.000	855.000
1409.000	763.000
1406.000	606.000
IMAGE=C:/Users/gomes/Desktop/Morfometria Geométrica/R. robustus/2°estádio/Cabeça 80x/02.jpg
ID=2 : R_robustus2
COMMENT=NA
VARIABLES=NA
SCALE=NA

LM=5
507.000	343.000
383.000	576.000
499.000	788.000
1429.000	666.000
1436.000	498.000
IMAGE=C:/Users/gomes/Desktop/Morfometria Geométrica/R. robustus/2°estádio/Cabeça 80x/03.jpg
ID=3 : R_robustus2
COMMENT=NA
VARIABLES=NA
SCALE=NA

LM=5
552.000	491.000
450.000	706.000
531.000	926.000
1408.000	830.000
1405.000	656.000
IMAGE=C:/Users/gomes/Desktop/Morfometria Geométrica/R. robustus/2°estádio/Cabeça 80x/04.jpg
ID=4 : R_robustus2
COMMENT=NA
VARIABLES=NA
SCALE=NA

LM=5
555.000	464.000
465.000	653.000
537.000	844.000
1323.000	752.000
1331.000	588.000
IMAGE=C:/Users/gomes/Desktop/Morfometria Geométrica/R. robustus/2°estádio/Cabeça 80x/05.jpg
ID=5 : R_robustus2
COMMENT=NA
VARIABLES=NA
SCALE=NA

LM=5
506.000	431.000
396.000	656.000
478.000	865.000
1354.000	766.000
1355.000	597.000
IMAGE=C:/Users/gomes/Desktop/Morfometria Geométrica/R. robustus/2°estádio/Cabeça 80x/06.jpg
ID=6 : R_robustus2
COMMENT=NA
VARIABLES=NA
SCALE=NA

LM=5
524.000	425.000
431.000	612.000
530.000	800.000
1303.000	706.000
1301.000	537.000
IMAGE=C:/Users/gomes/Desktop/Morfometria Geométrica/R. robustus/2°estádio/Cabeça 80x/07.jpg
ID=7 : R_robustus2
COMMENT=NA
VARIABLES=NA
SCALE=NA

LM=5
571.000	399.000
489.000	589.000
592.000	829.000
1419.000	702.000
1423.000	548.000
IMAGE=C:/Users/gomes/Desktop/Morfometria Geométrica/R. robustus/2°estádio/Cabeça 80x/08.jpg
ID=8 : R_robustus2
COMMENT=NA
VARIABLES=NA
SCALE=NA

LM=5
468.000	426.000
371.000	622.000
454.000	811.000
1237.000	753.000
1246.000	574.000
IMAGE=C:/Users/gomes/Desktop/Morfometria Geométrica/R. robustus/2°estádio/Cabeça 80x/09.jpg
ID=9 : R_robustus2
COMMENT=NA
VARIABLES=NA
SCALE=NA

LM=5
570.000	434.000
461.000	635.000
555.000	819.000
1400.000	742.000
1403.000	578.000
IMAGE=C:/Users/gomes/Desktop/Morfometria Geométrica/R. robustus/2°estádio/Cabeça 80x/10.jpg
ID=10 : R_robustus2
COMMENT=NA
VARIABLES=NA
SCALE=NA

LM=5
582.000	394.000
468.000	592.000
562.000	779.000
1379.000	700.000
1381.000	533.000
IMAGE=C:/Users/gomes/Desktop/Morfometria Geométrica/R. robustus/2°estádio/Cabeça 80x/11.jpg
ID=11 : R_robustus2
COMMENT=NA
VARIABLES=NA
SCALE=NA

LM=5
503.000	431.000
399.000	655.000
477.000	866.000
1349.000	767.000
1354.000	597.000
IMAGE=C:/Users/gomes/Desktop/Morfometria Geométrica/R. robustus/2°estádio/Cabeça 80x/12.jpg
ID=12 : R_robustus2
COMMENT=NA
VARIABLES=NA
SCALE=NA

LM=5
528.000	421.000
430.000	654.000
521.000	857.000
1394.000	772.000
1398.000	615.000
IMAGE=C:/Users/gomes/Desktop/Morfometria Geométrica/R. robustus/2°estádio/Cabeça 80x/13.jpg
ID=13 : R_robustus2
COMMENT=NA
VARIABLES=NA
SCALE=NA

LM=5
550.000	456.000
451.000	666.000
537.000	846.000
1327.000	752.000
1326.000	582.000
IMAGE=C:/Users/gomes/Desktop/Morfometria Geométrica/R. robustus/2°estádio/Cabeça 80x/14.jpg
ID=14 : R_robustus2
COMMENT=NA
VARIABLES=NA
SCALE=NA

LM=5
503.000	431.000
392.000	665.000
480.000	856.000
1356.000	768.000
1354.000	598.000
IMAGE=C:/Users/gomes/Desktop/Morfometria Geométrica/R. robustus/2°estádio/Cabeça 80x/15.jpg
ID=15 : R_robustus2
COMMENT=NA
VARIABLES=NA
SCALE=NA

LM=5
505.000	328.000
428.000	547.000
529.000	747.000
1353.000	593.000
1352.000	437.000
IMAGE=C:/Users/gomes/Desktop/Morfometria Geométrica/R. prolixus/2º estádio/Cabeça 80x/01.jpg
ID=16 : R_prolixus2
COMMENT=NA
VARIABLES=NA
SCALE=NA

LM=5
518.000	492.000
404.000	700.000
521.000	901.000
1423.000	779.000
1417.000	618.000
IMAGE=C:/Users/gomes/Desktop/Morfometria Geométrica/R. prolixus/2º estádio/Cabeça 80x/02.jpg
ID=17 : R_prolixus2
COMMENT=NA
VARIABLES=NA
SCALE=NA

LM=5
503.000	361.000
382.000	599.000
502.000	811.000
1433.000	675.000
1432.000	494.000
IMAGE=C:/Users/gomes/Desktop/Morfometria Geométrica/R. prolixus/2º estádio/Cabeça 80x/03.jpg
ID=18 : R_prolixus2
COMMENT=NA
VARIABLES=NA
SCALE=NA

LM=5
566.000	436.000
490.000	637.000
549.000	868.000
1467.000	774.000
1476.000	603.000
IMAGE=C:/Users/gomes/Desktop/Morfometria Geométrica/R. prolixus/2º estádio/Cabeça 80x/04.jpg
ID=19 : R_prolixus2
COMMENT=NA
VARIABLES=NA
SCALE=NA

LM=5
551.000	354.000
473.000	584.000
554.000	805.000
1496.000	679.000
1492.000	483.000
IMAGE=C:/Users/gomes/Desktop/Morfometria Geométrica/R. prolixus/2º estádio/Cabeça 80x/05.jpg
ID=20 : R_prolixus2
COMMENT=NA
VARIABLES=NA
SCALE=NA

LM=5
507.000	325.000
435.000	551.000
528.000	743.000
1349.000	596.000
1360.000	440.000
IMAGE=C:/Users/gomes/Desktop/Morfometria Geométrica/R. prolixus/2º estádio/Cabeça 80x/06.jpg
ID=21 : R_prolixus2
COMMENT=NA
VARIABLES=NA
SCALE=NA

LM=5
507.000	328.000
429.000	550.000
531.000	743.000
1352.000	593.000
1361.000	438.000
IMAGE=C:/Users/gomes/Desktop/Morfometria Geométrica/R. prolixus/2º estádio/Cabeça 80x/07.jpg
ID=22 : R_prolixus2
COMMENT=NA
VARIABLES=NA
SCALE=NA

LM=5
507.000	365.000
378.000	605.000
501.000	817.000
1436.000	675.000
1430.000	491.000
IMAGE=C:/Users/gomes/Desktop/Morfometria Geométrica/R. prolixus/2º estádio/Cabeça 80x/08.jpg
ID=23 : R_prolixus2
COMMENT=NA
VARIABLES=NA
SCALE=NA

LM=5
503.000	309.000
409.000	531.000
518.000	747.000
1450.000	599.000
1450.000	429.000
IMAGE=C:/Users/gomes/Desktop/Morfometria Geométrica/R. prolixus/2º estádio/Cabeça 80x/09.jpg
ID=24 : R_prolixus2
COMMENT=NA
VARIABLES=NA
SCALE=NA

LM=5
536.000	438.000
431.000	669.000
543.000	878.000
1480.000	756.000
1474.000	588.000
IMAGE=C:/Users/gomes/Desktop/Morfometria Geométrica/R. prolixus/2º estádio/Cabeça 80x/10.jpg
ID=25 : R_prolixus2
COMMENT=NA
VARIABLES=NA
SCALE=NA

LM=5
473.000	503.000
417.000	742.000
460.000	956.000
1418.000	834.000
1414.000	646.000
IMAGE=C:/Users/gomes/Desktop/Morfometria Geométrica/R. prolixus/2º estádio/Cabeça 80x/11.jpg
ID=26 : R_prolixus2
COMMENT=NA
VARIABLES=NA
SCALE=NA

LM=5
491.000	467.000
403.000	655.000
515.000	913.000
1462.000	757.000
1472.000	618.000
IMAGE=C:/Users/gomes/Desktop/Morfometria Geométrica/R. prolixus/2º estádio/Cabeça 80x/12.jpg
ID=27 : R_prolixus2
COMMENT=NA
VARIABLES=NA
SCALE=NA

LM=5
427.000	449.000
301.000	710.000
432.000	910.000
1392.000	767.000
1388.000	568.000
IMAGE=C:/Users/gomes/Desktop/Morfometria Geométrica/R. prolixus/2º estádio/Cabeça 80x/13.jpg
ID=28 : R_prolixus2
COMMENT=NA
VARIABLES=NA
SCALE=NA

LM=5
477.000	503.000
384.000	729.000
505.000	937.000
1410.000	771.000
1405.000	581.000
IMAGE=C:/Users/gomes/Desktop/Morfometria Geométrica/R. prolixus/2º estádio/Cabeça 80x/14.jpg
ID=29 : R_prolixus2
COMMENT=NA
VARIABLES=NA
SCALE=NA

LM=5
536.000	440.000
425.000	664.000
543.000	881.000
1480.000	757.000
1477.000	582.000
IMAGE=C:/Users/gomes/Desktop/Morfometria Geométrica/R. prolixus/2º estádio/Cabeça 80x/15.jpg
ID=30 : R_prolixus2
COMMENT=NA
VARIABLES=NA
SCALE=NA

LM=5
588.000	439.000
433.000	655.000
567.000	865.000
1469.000	769.000
1479.000	594.000
IMAGE=C:/Users/gomes/Desktop/Morfometria Geométrica/R. marabaensis/2º estádio/Cabeça 80x/01.jpg
ID=31 : R_marabaensis2
COMMENT=NA
VARIABLES=NA
SCALE=NA

LM=5
522.000	548.000
409.000	773.000
521.000	990.000
1437.000	860.000
1437.000	682.000
IMAGE=C:/Users/gomes/Desktop/Morfometria Geométrica/R. marabaensis/2º estádio/Cabeça 80x/02.jpg
ID=32 : R_marabaensis2
COMMENT=NA
VARIABLES=NA
SCALE=NA

LM=5
539.000	460.000
441.000	676.000
550.000	880.000
1440.000	764.000
1439.000	586.000
IMAGE=C:/Users/gomes/Desktop/Morfometria Geométrica/R. marabaensis/2º estádio/Cabeça 80x/03.jpg
ID=33 : R_marabaensis2
COMMENT=NA
VARIABLES=NA
SCALE=NA

LM=5
548.000	397.000
437.000	626.000
520.000	814.000
1380.000	714.000
1379.000	550.000
IMAGE=C:/Users/gomes/Desktop/Morfometria Geométrica/R. marabaensis/2º estádio/Cabeça 80x/04.jpg
ID=34 : R_marabaensis2
COMMENT=NA
VARIABLES=NA
SCALE=NA

LM=5
471.000	439.000
344.000	628.000
499.000	880.000
1381.000	746.000
1375.000	567.000
IMAGE=C:/Users/gomes/Desktop/Morfometria Geométrica/R. marabaensis/2º estádio/Cabeça 80x/05.jpg
ID=35 : R_marabaensis2
COMMENT=NA
VARIABLES=NA
SCALE=NA

LM=5
510.000	466.000
438.000	675.000
546.000	937.000
1456.000	779.000
1445.000	602.000
IMAGE=C:/Users/gomes/Desktop/Morfometria Geométrica/R. marabaensis/2º estádio/Cabeça 80x/06.jpg
ID=36 : R_marabaensis2
COMMENT=NA
VARIABLES=NA
SCALE=NA

LM=5
470.000	528.000
385.000	757.000
486.000	968.000
1348.000	794.000
1344.000	608.000
IMAGE=C:/Users/gomes/Desktop/Morfometria Geométrica/R. marabaensis/2º estádio/Cabeça 80x/07.jpg
ID=37 : R_marabaensis2
COMMENT=NA
VARIABLES=NA
SCALE=NA

LM=5
475.000	425.000
431.000	634.000
493.000	865.000
1388.000	712.000
1386.000	532.000
IMAGE=C:/Users/gomes/Desktop/Morfometria Geométrica/R. marabaensis/2º estádio/Cabeça 80x/08.jpg
ID=38 : R_marabaensis2
COMMENT=NA
VARIABLES=NA
SCALE=NA

LM=5
569.000	276.000
449.000	476.000
566.000	712.000
1463.000	620.000
1467.000	441.000
IMAGE=C:/Users/gomes/Desktop/Morfometria Geométrica/R. marabaensis/2º estádio/Cabeça 80x/09.jpg
ID=39 : R_marabaensis2
COMMENT=NA
VARIABLES=NA
SCALE=NA

LM=5
460.000	471.000
344.000	701.000
440.000	922.000
1337.000	864.000
1341.000	673.000
IMAGE=C:/Users/gomes/Desktop/Morfometria Geométrica/R. marabaensis/2º estádio/Cabeça 80x/10.jpg
ID=40 : R_marabaensis2
COMMENT=NA
VARIABLES=NA
SCALE=NA

LM=5
524.000	449.000
392.000	666.000
506.000	879.000
1371.000	801.000
1379.000	634.000
IMAGE=C:/Users/gomes/Desktop/Morfometria Geométrica/R. marabaensis/2º estádio/Cabeça 80x/11.jpg
ID=41 : R_marabaensis2
COMMENT=NA
VARIABLES=NA
SCALE=NA

LM=5
432.000	409.000
310.000	590.000
434.000	840.000
1315.000	726.000
1309.000	571.000
IMAGE=C:/Users/gomes/Desktop/Morfometria Geométrica/R. marabaensis/2º estádio/Cabeça 80x/12.jpg
ID=42 : R_marabaensis2
COMMENT=NA
VARIABLES=NA
SCALE=NA

LM=5
426.000	451.000
302.000	679.000
426.000	882.000
1345.000	786.000
1348.000	611.000
IMAGE=C:/Users/gomes/Desktop/Morfometria Geométrica/R. marabaensis/2º estádio/Cabeça 80x/13.jpg
ID=43 : R_marabaensis2
COMMENT=NA
VARIABLES=NA
SCALE=NA

LM=5
550.000	481.000
435.000	730.000
524.000	938.000
1468.000	850.000
1475.000	677.000
IMAGE=C:/Users/gomes/Desktop/Morfometria Geométrica/R. marabaensis/2º estádio/Cabeça 80x/14.jpg
ID=44 : R_marabaensis2
COMMENT=NA
VARIABLES=NA
SCALE=NA

LM=5
410.000	331.000
311.000	559.000
425.000	800.000
1337.000	670.000
1342.000	488.000
IMAGE=C:/Users/gomes/Desktop/Morfometria Geométrica/R. marabaensis/2º estádio/Cabeça 80x/15.jpg
ID=45 : R_marabaensis2
COMMENT=NA
VARIABLES=NA
SCALE=NA
