# Supplementary material for: Immature instars of three species of Rhodnius Stål, 1859 (Hemiptera, Reduviidae, Triatominae): morphology, morphometry, and taxonomic implications
Source: Parasit Vectors. 2022 Mar 18;15:91. doi: 10.1186/s13071-022-05200-2 (PMC8932165; doi:10.1186/s13071-022-05200-2)
Supplement: Supplementary file 3 — Additional file 3. Geometric morphometrics. [file 13071_2022_5200_MOESM3_ESM.zip › Additional file 3-Geometric morphometrics/2nd instar/coord_Dec09_DB.txt]

path	image	ID	COMMENT	VAR	SCALE	x1	y1	x2	y2	x3	y3	x4	y4	x5	y5
C:/Users/gomes/Desktop/Morfometria Geométrica/R. robustus/2°estádio/Cabeça 80x	01.jpg	1 : R_robustus2	NA	NA	NA	506.000	560.000	404.000	753.000	506.000	968.000	1399.000	845.000	1392.000	696.000
C:/Users/gomes/Desktop/Morfometria Geométrica/R. robustus/2°estádio/Cabeça 80x	02.jpg	2 : R_robustus2	NA	NA	NA	536.000	430.000	428.000	649.000	522.000	855.000	1409.000	763.000	1406.000	606.000
C:/Users/gomes/Desktop/Morfometria Geométrica/R. robustus/2°estádio/Cabeça 80x	03.jpg	3 : R_robustus2	NA	NA	NA	507.000	343.000	383.000	576.000	499.000	788.000	1429.000	666.000	1436.000	498.000
C:/Users/gomes/Desktop/Morfometria Geométrica/R. robustus/2°estádio/Cabeça 80x	04.jpg	4 : R_robustus2	NA	NA	NA	552.000	491.000	450.000	706.000	531.000	926.000	1408.000	830.000	1405.000	656.000
C:/Users/gomes/Desktop/Morfometria Geométrica/R. robustus/2°estádio/Cabeça 80x	05.jpg	5 : R_robustus2	NA	NA	NA	555.000	464.000	465.000	653.000	537.000	844.000	1323.000	752.000	1331.000	588.000
C:/Users/gomes/Desktop/Morfometria Geométrica/R. robustus/2°estádio/Cabeça 80x	06.jpg	6 : R_robustus2	NA	NA	NA	506.000	431.000	396.000	656.000	478.000	865.000	1354.000	766.000	1355.000	597.000
C:/Users/gomes/Desktop/Morfometria Geométrica/R. robustus/2°estádio/Cabeça 80x	07.jpg	7 : R_robustus2	NA	NA	NA	524.000	425.000	431.000	612.000	530.000	800.000	1303.000	706.000	1301.000	537.000
C:/Users/gomes/Desktop/Morfometria Geométrica/R. robustus/2°estádio/Cabeça 80x	08.jpg	8 : R_robustus2	NA	NA	NA	571.000	399.000	489.000	589.000	592.000	829.000	1419.000	702.000	1423.000	548.000
C:/Users/gomes/Desktop/Morfometria Geométrica/R. robustus/2°estádio/Cabeça 80x	09.jpg	9 : R_robustus2	NA	NA	NA	468.000	426.000	371.000	622.000	454.000	811.000	1237.000	753.000	1246.000	574.000
C:/Users/gomes/Desktop/Morfometria Geométrica/R. robustus/2°estádio/Cabeça 80x	10.jpg	10 : R_robustus2	NA	NA	NA	570.000	434.000	461.000	635.000	555.000	819.000	1400.000	742.000	1403.000	578.000
C:/Users/gomes/Desktop/Morfometria Geométrica/R. robustus/2°estádio/Cabeça 80x	11.jpg	11 : R_robustus2	NA	NA	NA	582.000	394.000	468.000	592.000	562.000	779.000	1379.000	700.000	1381.000	533.000
C:/Users/gomes/Desktop/Morfometria Geométrica/R. robustus/2°estádio/Cabeça 80x	12.jpg	12 : R_robustus2	NA	NA	NA	503.000	431.000	399.000	655.000	477.000	866.000	1349.000	767.000	1354.000	597.000
C:/Users/gomes/Desktop/Morfometria Geométrica/R. robustus/2°estádio/Cabeça 80x	13.jpg	13 : R_robustus2	NA	NA	NA	528.000	421.000	430.000	654.000	521.000	857.000	1394.000	772.000	1398.000	615.000
C:/Users/gomes/Desktop/Morfometria Geométrica/R. robustus/2°estádio/Cabeça 80x	14.jpg	14 : R_robustus2	NA	NA	NA	550.000	456.000	451.000	666.000	537.000	846.000	1327.000	752.000	1326.000	582.000
C:/Users/gomes/Desktop/Morfometria Geométrica/R. robustus/2°estádio/Cabeça 80x	15.jpg	15 : R_robustus2	NA	NA	NA	503.000	431.000	392.000	665.000	480.000	856.000	1356.000	768.000	1354.000	598.000
C:/Users/gomes/Desktop/Morfometria Geométrica/R. prolixus/2º estádio/Cabeça 80x	01.jpg	16 : R_prolixus2	NA	NA	NA	505.000	328.000	428.000	547.000	529.000	747.000	1353.000	593.000	1352.000	437.000
C:/Users/gomes/Desktop/Morfometria Geométrica/R. prolixus/2º estádio/Cabeça 80x	02.jpg	17 : R_prolixus2	NA	NA	NA	518.000	492.000	404.000	700.000	521.000	901.000	1423.000	779.000	1417.000	618.000
C:/Users/gomes/Desktop/Morfometria Geométrica/R. prolixus/2º estádio/Cabeça 80x	03.jpg	18 : R_prolixus2	NA	NA	NA	503.000	361.000	382.000	599.000	502.000	811.000	1433.000	675.000	1432.000	494.000
C:/Users/gomes/Desktop/Morfometria Geométrica/R. prolixus/2º estádio/Cabeça 80x	04.jpg	19 : R_prolixus2	NA	NA	NA	566.000	436.000	490.000	637.000	549.000	868.000	1467.000	774.000	1476.000	603.000
C:/Users/gomes/Desktop/Morfometria Geométrica/R. prolixus/2º estádio/Cabeça 80x	05.jpg	20 : R_prolixus2	NA	NA	NA	551.000	354.000	473.000	584.000	554.000	805.000	1496.000	679.000	1492.000	483.000
C:/Users/gomes/Desktop/Morfometria Geométrica/R. prolixus/2º estádio/Cabeça 80x	06.jpg	21 : R_prolixus2	NA	NA	NA	507.000	325.000	435.000	551.000	528.000	743.000	1349.000	596.000	1360.000	440.000
C:/Users/gomes/Desktop/Morfometria Geométrica/R. prolixus/2º estádio/Cabeça 80x	07.jpg	22 : R_prolixus2	NA	NA	NA	507.000	328.000	429.000	550.000	531.000	743.000	1352.000	593.000	1361.000	438.000
C:/Users/gomes/Desktop/Morfometria Geométrica/R. prolixus/2º estádio/Cabeça 80x	08.jpg	23 : R_prolixus2	NA	NA	NA	507.000	365.000	378.000	605.000	501.000	817.000	1436.000	675.000	1430.000	491.000
C:/Users/gomes/Desktop/Morfometria Geométrica/R. prolixus/2º estádio/Cabeça 80x	09.jpg	24 : R_prolixus2	NA	NA	NA	503.000	309.000	409.000	531.000	518.000	747.000	1450.000	599.000	1450.000	429.000
C:/Users/gomes/Desktop/Morfometria Geométrica/R. prolixus/2º estádio/Cabeça 80x	10.jpg	25 : R_prolixus2	NA	NA	NA	536.000	438.000	431.000	669.000	543.000	878.000	1480.000	756.000	1474.000	588.000
C:/Users/gomes/Desktop/Morfometria Geométrica/R. prolixus/2º estádio/Cabeça 80x	11.jpg	26 : R_prolixus2	NA	NA	NA	473.000	503.000	417.000	742.000	460.000	956.000	1418.000	834.000	1414.000	646.000
C:/Users/gomes/Desktop/Morfometria Geométrica/R. prolixus/2º estádio/Cabeça 80x	12.jpg	27 : R_prolixus2	NA	NA	NA	491.000	467.000	403.000	655.000	515.000	913.000	1462.000	757.000	1472.000	618.000
C:/Users/gomes/Desktop/Morfometria Geométrica/R. prolixus/2º estádio/Cabeça 80x	13.jpg	28 : R_prolixus2	NA	NA	NA	427.000	449.000	301.000	710.000	432.000	910.000	1392.000	767.000	1388.000	568.000
C:/Users/gomes/Desktop/Morfometria Geométrica/R. prolixus/2º estádio/Cabeça 80x	14.jpg	29 : R_prolixus2	NA	NA	NA	477.000	503.000	384.000	729.000	505.000	937.000	1410.000	771.000	1405.000	581.000
C:/Users/gomes/Desktop/Morfometria Geométrica/R. prolixus/2º estádio/Cabeça 80x	15.jpg	30 : R_prolixus2	NA	NA	NA	536.000	440.000	425.000	664.000	543.000	881.000	1480.000	757.000	1477.000	582.000
C:/Users/gomes/Desktop/Morfometria Geométrica/R. marabaensis/2º estádio/Cabeça 80x	01.jpg	31 : R_marabaensis2	NA	NA	NA	588.000	439.000	433.000	655.000	567.000	865.000	1469.000	769.000	1479.000	594.000
C:/Users/gomes/Desktop/Morfometria Geométrica/R. marabaensis/2º estádio/Cabeça 80x	02.jpg	32 : R_marabaensis2	NA	NA	NA	522.000	548.000	409.000	773.000	521.000	990.000	1437.000	860.000	1437.000	682.000
C:/Users/gomes/Desktop/Morfometria Geométrica/R. marabaensis/2º estádio/Cabeça 80x	03.jpg	33 : R_marabaensis2	NA	NA	NA	539.000	460.000	441.000	676.000	550.000	880.000	1440.000	764.000	1439.000	586.000
C:/Users/gomes/Desktop/Morfometria Geométrica/R. marabaensis/2º estádio/Cabeça 80x	04.jpg	34 : R_marabaensis2	NA	NA	NA	548.000	397.000	437.000	626.000	520.000	814.000	1380.000	714.000	1379.000	550.000
C:/Users/gomes/Desktop/Morfometria Geométrica/R. marabaensis/2º estádio/Cabeça 80x	05.jpg	35 : R_marabaensis2	NA	NA	NA	471.000	439.000	344.000	628.000	499.000	880.000	1381.000	746.000	1375.000	567.000
C:/Users/gomes/Desktop/Morfometria Geométrica/R. marabaensis/2º estádio/Cabeça 80x	06.jpg	36 : R_marabaensis2	NA	NA	NA	510.000	466.000	438.000	675.000	546.000	937.000	1456.000	779.000	1445.000	602.000
C:/Users/gomes/Desktop/Morfometria Geométrica/R. marabaensis/2º estádio/Cabeça 80x	07.jpg	37 : R_marabaensis2	NA	NA	NA	470.000	528.000	385.000	757.000	486.000	968.000	1348.000	794.000	1344.000	608.000
C:/Users/gomes/Desktop/Morfometria Geométrica/R. marabaensis/2º estádio/Cabeça 80x	08.jpg	38 : R_marabaensis2	NA	NA	NA	475.000	425.000	431.000	634.000	493.000	865.000	1388.000	712.000	1386.000	532.000
C:/Users/gomes/Desktop/Morfometria Geométrica/R. marabaensis/2º estádio/Cabeça 80x	09.jpg	39 : R_marabaensis2	NA	NA	NA	569.000	276.000	449.000	476.000	566.000	712.000	1463.000	620.000	1467.000	441.000
C:/Users/gomes/Desktop/Morfometria Geométrica/R. marabaensis/2º estádio/Cabeça 80x	10.jpg	40 : R_marabaensis2	NA	NA	NA	460.000	471.000	344.000	701.000	440.000	922.000	1337.000	864.000	1341.000	673.000
C:/Users/gomes/Desktop/Morfometria Geométrica/R. marabaensis/2º estádio/Cabeça 80x	11.jpg	41 : R_marabaensis2	NA	NA	NA	524.000	449.000	392.000	666.000	506.000	879.000	1371.000	801.000	1379.000	634.000
C:/Users/gomes/Desktop/Morfometria Geométrica/R. marabaensis/2º estádio/Cabeça 80x	12.jpg	42 : R_marabaensis2	NA	NA	NA	432.000	409.000	310.000	590.000	434.000	840.000	1315.000	726.000	1309.000	571.000
C:/Users/gomes/Desktop/Morfometria Geométrica/R. marabaensis/2º estádio/Cabeça 80x	13.jpg	43 : R_marabaensis2	NA	NA	NA	426.000	451.000	302.000	679.000	426.000	882.000	1345.000	786.000	1348.000	611.000
C:/Users/gomes/Desktop/Morfometria Geométrica/R. marabaensis/2º estádio/Cabeça 80x	14.jpg	44 : R_marabaensis2	NA	NA	NA	550.000	481.000	435.000	730.000	524.000	938.000	1468.000	850.000	1475.000	677.000
C:/Users/gomes/Desktop/Morfometria Geométrica/R. marabaensis/2º estádio/Cabeça 80x	15.jpg	45 : R_marabaensis2	NA	NA	NA	410.000	331.000	311.000	559.000	425.000	800.000	1337.000	670.000	1342.000	488.000
