# Supplementary material for: Immature instars of three species of Rhodnius Stål, 1859 (Hemiptera, Reduviidae, Triatominae): morphology, morphometry, and taxonomic implications
Source: Parasit Vectors. 2022 Mar 18;15:91. doi: 10.1186/s13071-022-05200-2 (PMC8932165; doi:10.1186/s13071-022-05200-2)
Supplement: Supplementary file 3 — Additional file 3. Geometric morphometrics. [file 13071_2022_5200_MOESM3_ESM.zip › Additional file 3-Geometric morphometrics/2nd instar/coord_Dec09_Format.txt]

1 45 10 0	from C:/Users/trash/Google Drive/filogentetic_works/trabalho_gustavo/Morfometria Geometrica Resultados Gustavo/2� est�dio/coord_Dec09.txt - TPS like internal (simplified) format - can be converted to other format by using TET
506.000	560.000	404.000	753.000	506.000	968.000	1399.000	845.000	1392.000	696.000
536.000	430.000	428.000	649.000	522.000	855.000	1409.000	763.000	1406.000	606.000
507.000	343.000	383.000	576.000	499.000	788.000	1429.000	666.000	1436.000	498.000
552.000	491.000	450.000	706.000	531.000	926.000	1408.000	830.000	1405.000	656.000
555.000	464.000	465.000	653.000	537.000	844.000	1323.000	752.000	1331.000	588.000
506.000	431.000	396.000	656.000	478.000	865.000	1354.000	766.000	1355.000	597.000
524.000	425.000	431.000	612.000	530.000	800.000	1303.000	706.000	1301.000	537.000
571.000	399.000	489.000	589.000	592.000	829.000	1419.000	702.000	1423.000	548.000
468.000	426.000	371.000	622.000	454.000	811.000	1237.000	753.000	1246.000	574.000
570.000	434.000	461.000	635.000	555.000	819.000	1400.000	742.000	1403.000	578.000
582.000	394.000	468.000	592.000	562.000	779.000	1379.000	700.000	1381.000	533.000
503.000	431.000	399.000	655.000	477.000	866.000	1349.000	767.000	1354.000	597.000
528.000	421.000	430.000	654.000	521.000	857.000	1394.000	772.000	1398.000	615.000
550.000	456.000	451.000	666.000	537.000	846.000	1327.000	752.000	1326.000	582.000
503.000	431.000	392.000	665.000	480.000	856.000	1356.000	768.000	1354.000	598.000
505.000	328.000	428.000	547.000	529.000	747.000	1353.000	593.000	1352.000	437.000
518.000	492.000	404.000	700.000	521.000	901.000	1423.000	779.000	1417.000	618.000
503.000	361.000	382.000	599.000	502.000	811.000	1433.000	675.000	1432.000	494.000
566.000	436.000	490.000	637.000	549.000	868.000	1467.000	774.000	1476.000	603.000
551.000	354.000	473.000	584.000	554.000	805.000	1496.000	679.000	1492.000	483.000
507.000	325.000	435.000	551.000	528.000	743.000	1349.000	596.000	1360.000	440.000
507.000	328.000	429.000	550.000	531.000	743.000	1352.000	593.000	1361.000	438.000
507.000	365.000	378.000	605.000	501.000	817.000	1436.000	675.000	1430.000	491.000
503.000	309.000	409.000	531.000	518.000	747.000	1450.000	599.000	1450.000	429.000
536.000	438.000	431.000	669.000	543.000	878.000	1480.000	756.000	1474.000	588.000
473.000	503.000	417.000	742.000	460.000	956.000	1418.000	834.000	1414.000	646.000
491.000	467.000	403.000	655.000	515.000	913.000	1462.000	757.000	1472.000	618.000
427.000	449.000	301.000	710.000	432.000	910.000	1392.000	767.000	1388.000	568.000
477.000	503.000	384.000	729.000	505.000	937.000	1410.000	771.000	1405.000	581.000
536.000	440.000	425.000	664.000	543.000	881.000	1480.000	757.000	1477.000	582.000
588.000	439.000	433.000	655.000	567.000	865.000	1469.000	769.000	1479.000	594.000
522.000	548.000	409.000	773.000	521.000	990.000	1437.000	860.000	1437.000	682.000
539.000	460.000	441.000	676.000	550.000	880.000	1440.000	764.000	1439.000	586.000
548.000	397.000	437.000	626.000	520.000	814.000	1380.000	714.000	1379.000	550.000
471.000	439.000	344.000	628.000	499.000	880.000	1381.000	746.000	1375.000	567.000
510.000	466.000	438.000	675.000	546.000	937.000	1456.000	779.000	1445.000	602.000
470.000	528.000	385.000	757.000	486.000	968.000	1348.000	794.000	1344.000	608.000
475.000	425.000	431.000	634.000	493.000	865.000	1388.000	712.000	1386.000	532.000
569.000	276.000	449.000	476.000	566.000	712.000	1463.000	620.000	1467.000	441.000
460.000	471.000	344.000	701.000	440.000	922.000	1337.000	864.000	1341.000	673.000
524.000	449.000	392.000	666.000	506.000	879.000	1371.000	801.000	1379.000	634.000
432.000	409.000	310.000	590.000	434.000	840.000	1315.000	726.000	1309.000	571.000
426.000	451.000	302.000	679.000	426.000	882.000	1345.000	786.000	1348.000	611.000
550.000	481.000	435.000	730.000	524.000	938.000	1468.000	850.000	1475.000	677.000
410.000	331.000	311.000	559.000	425.000	800.000	1337.000	670.000	1342.000	488.000
