# Supplementary material for: Immature instars of three species of Rhodnius Stål, 1859 (Hemiptera, Reduviidae, Triatominae): morphology, morphometry, and taxonomic implications
Source: Parasit Vectors. 2022 Mar 18;15:91. doi: 10.1186/s13071-022-05200-2 (PMC8932165; doi:10.1186/s13071-022-05200-2)
Supplement: Supplementary file 3 — Additional file 3. Geometric morphometrics. [file 13071_2022_5200_MOESM3_ESM.zip › Additional file 3-Geometric morphometrics/2nd instar/coord_Dec09_Format_ALIGNED.txt]

C:/Users/trash/Google Drive/filogentetic_works/trabalho_gustavo/Morfometria Geometrica Resultados Gustavo/2� est�dio/coord_Dec09_Format - {Aligned specimens} - 1 45 10 0
-0.31564361540487995 -0.19367483166072097 -0.41236478294281353 -0.011998649226308574 -0.31680987164093116 0.19100309875025054 0.52549611211895086 0.077586631540064774 0.51932215786967373 -0.06291624940328587 
-0.31379324249087281 -0.21009328998360155 -0.41038632292649502 0.00059458520371093941 -0.31566905386849747 0.19352603173919544 0.5234545555055512 0.082427529532651894 0.51639406378031405 -0.066454856491956663 
-0.30746249187881974 -0.20659488463280731 -0.41824955014637255 0.0017674271320416142 -0.31446474385926809 0.19127297594570336 0.51698750277353378 0.081881059941605119 0.5231892831109265 -0.068326578386542741 
-0.31105456479126525 -0.21404368206669963 -0.40375472514750493 -0.0045875885309531045 -0.32024550287834436 0.20504549470283864 0.52117375409229771 0.090466385130675772 0.51388103872481683 -0.076880609235861611 
-0.30924053574619398 -0.20686603618235511 -0.40353637193471981 -0.0037693751106020728 -0.32453263866482845 0.19977785492108319 0.51523104739440084 0.093179456403883962 0.5220784989513414 -0.082321900032009995 
-0.30558183826471735 -0.21668141158871634 -0.40661560836350152 0.0025642362551596574 -0.32298466035160928 0.20215403743810281 0.51897426193898255 0.087419735295996184 0.5162078450408456 -0.075456597400542308 
-0.31368334804291675 -0.20584024049902069 -0.41411046692075187 -0.0060539116246740672 -0.30897668791371546 0.19568230842681486 0.51906894881285148 0.098580724270703621 0.51770155406453267 -0.08236888057382373 
-0.3255201655587997 -0.21079964807598497 -0.40585191139353205 -0.022311586389261989 -0.30279029322474299 0.21484763432626566 0.51544799599293645 0.085378319880266937 0.51871437418413835 -0.067114719741285606 
-0.31356708769453073 -0.21230256237268044 -0.4084247047974161 -0.00025615091687475566 -0.31251647708976577 0.19692168529253684 0.51617642056326274 0.10300133455161219 0.51833184901844997 -0.087364306554593971 
-0.31062136810735402 -0.19999489139617235 -0.41479199351147283 0.0022834505833286551 -0.31736979776444263 0.18333934300018975 0.52164032219080647 0.088795278616790554 0.5211428371924629 -0.07442318080413661 
-0.30458631278160048 -0.20476106476133282 -0.41734884540955852 0.00094791354329473048 -0.3168282080482136 0.19088682440592142 0.52015286139784378 0.092200652457060842 0.51861050484152882 -0.079274325644944174 
-0.30808426627490815 -0.21723399037068339 -0.40348131722014163 0.0015590405052310632 -0.32332390696310365 0.20365693703118737 0.51696014417335723 0.088193441715723866 0.51792934628479603 -0.07617542888145877 
-0.32007633266732705 -0.22038965352530002 -0.40546215599687768 0.0055799276225317884 -0.3114068042177946 0.1962430624793936 0.519327155385229 0.084322381483838513 0.51761813749677033 -0.065755718060463791 
-0.30542406822012474 -0.2162591351190043 -0.41010999433311229 0.0062502446413686026 -0.31887227121745171 0.19683187994676674 0.51780274922675074 0.096618417603000897 0.51660358454393784 -0.083441407072131976 
-0.30735159292695552 -0.2172196370106961 -0.40920254409730467 0.010485535852181401 -0.32036082534299815 0.1925075056730032 0.52124787659804594 0.088938326603929738 0.5156670857692125 -0.074711731118418098 
-0.31819393899798942 -0.21653137246136078 -0.40480919412345878 -0.0017247811141322751 -0.31315606431511051 0.20216639715927096 0.51506276087550751 0.085809801799617835 0.52109643656105087 -0.069720045383395643 
-0.31128746144317443 -0.19519503822857939 -0.41956631694959218 -0.0038158242402621034 -0.31363014836302472 0.18396843002432434 0.52401441073451216 0.08217892917381886 0.52046951602127922 -0.067136496729301734 
-0.30594882520339817 -0.20834580730696972 -0.41790376863555379 0.001843455425801648 -0.31449397044391386 0.19294484756873348 0.51808000573423441 0.087494685745725248 0.52026655854863135 -0.07393718143329063 
-0.32471906101680476 -0.20065165496162898 -0.38920044728253916 -0.012365947739932001 -0.32783605877229688 0.19974702057405772 0.5192098234165381 0.085914030856412041 0.52254574365510242 -0.072643448728908724 
-0.32110006395667351 -0.20765000950912096 -0.39379192036344668 -0.0029085258739441665 -0.32414578543451289 0.19580238598634206 0.52006293868123388 0.095063348230341113 0.51897483107339937 -0.080307198833618101 
-0.31999014128548747 -0.2187709686074541 -0.4008911420032264 0.0039536917898624997 -0.31572531379090552 0.19932974591263858 0.509697100583552 0.085386306425457442 0.52690949649606733 -0.069898775520504344 
-0.31858320230308951 -0.21576960322561911 -0.4058877251376708 0.0017558596357996933 -0.31279749075587582 0.19827134332769664 0.5107761553978919 0.084800394760059461 0.52649226279874406 -0.069057994497936787 
-0.30066032554501004 -0.20840944282861168 -0.4207971350922895 0.0023550424357382761 -0.3160113073780324 0.19377807024914837 0.51936712778803673 0.088092828093921785 0.51810164022729532 -0.07581649795019664 
-0.31823917230504689 -0.20066964725601713 -0.40805352342998735 -0.0050596732879948109 -0.31654466007816501 0.19061458569687023 0.51914969797330424 0.083413817428127937 0.52368765783989513 -0.068299082580986173 
-0.31709484017346101 -0.20506637278251866 -0.41196283224148489 0.0004489510151295459 -0.31314256019942638 0.187469683573186 0.5233386801984129 0.083521236918000827 0.51886155241595955 -0.066373498723797678 
-0.32484531563532071 -0.21117931265198059 -0.37636192115648442 0.0029804598737929043 -0.33891242356606732 0.19523248285648012 0.52135599849171144 0.090840784973195254 0.51876366186616096 -0.077874415051487719 
-0.32861796507686042 -0.18991087538545048 -0.40653626314200725 -0.026191451432757931 -0.31015268514934058 0.19979102675732982 0.51789684706451766 0.068833788971450011 0.52741006630369058 -0.052522488910571243 
-0.30379535779834083 -0.21075283912129866 -0.42034724835714699 0.01016809962555605 -0.31367067310435903 0.18645636372794397 0.51756829770877244 0.092824219563955562 0.52024498155107413 -0.078695843796156989 
-0.3141635363897573 -0.20318222965394761 -0.41153741171772357 -0.0035813510841957575 -0.31379338311880739 0.19203381262152591 0.51653696186727516 0.093666065920309377 0.52295736935901282 -0.078936297803691977 
-0.314910713759601 -0.20207002901895599 -0.41500879514977651 -0.0038323104407471829 -0.31163921845509679 0.18971740171283574 0.52152716998393411 0.085828812615354105 0.5200315573805403 -0.069643874868486652 
-0.29614096161490661 -0.20097024780804726 -0.43440110263328374 -0.00053198000067045364 -0.30811633058839277 0.18949003605976278 0.51624070692394375 0.086217965109095435 0.52241768791263898 -0.074205773360140476 
-0.30922020317152604 -0.20608190084161532 -0.41441001568071606 -0.0029859125460542381 -0.31513365978901192 0.19539124410018319 0.51837412089604284 0.087680179933889393 0.5203897577452109 -0.074003610646403095 
-0.3173853605095181 -0.2030213226204918 -0.41139825924696294 -0.0026050499715098703 -0.31209174910845083 0.18906294812663629 0.51985073729773446 0.091344561928663151 0.52102463156719758 -0.074781137463297814 
-0.3024218409328322 -0.21625984319012542 -0.40911087498914706 0.010323986799651805 -0.32534601291863158 0.19440717533644247 0.51984179839364508 0.08645232482897712 0.51703693044696564 -0.074923643774945994 
-0.31280007610502814 -0.19844307576243986 -0.43098361636654808 -0.026168912970241015 -0.29100615755321441 0.20639405261111524 0.51935689174772015 0.091246102533269993 0.51543295827707014 -0.073028166411704357 
-0.32946649385256882 -0.21122344812028465 -0.39855011197219237 -0.02355545375189079 -0.30583498932504988 0.21546156275932601 0.52022257010877704 0.089807998641697695 0.51362902504103425 -0.070490659528848296 
-0.3083215934325117 -0.21520514289892306 -0.40404523255237917 -0.0020586589685314825 -0.32109742074450226 0.20576418669413105 0.51271292853723083 0.094639335290158472 0.52075131819216236 -0.083139720116835014 
-0.33082193120938713 -0.20768551055930576 -0.37900062582207772 -0.012875452566091888 -0.32836576507681992 0.20607320097279735 0.51707828426855718 0.091788294916336902 0.52111003783972754 -0.077300532763736676 
-0.31387433637929396 -0.20193194064848813 -0.41900560848337559 -0.0143402818411935 -0.30473929211311962 0.19995987991014827 0.51940918606325104 0.090692385339776402 0.51821005091253824 -0.074380042760243015 
-0.31477095133988847 -0.2189162127747466 -0.40976584425650159 0.00070689079684235409 -0.30866257204916703 0.20039487355016922 0.51996571667064584 0.097574862452567176 0.51323365097491136 -0.079760414024832318 
-0.30630158870391805 -0.21326315949638777 -0.42335368428163128 -0.00052268292412763716 -0.30562051153650732 0.19817262400395677 0.51728816192496152 0.087722672875715599 0.51798762259709508 -0.072109454459157077 
-0.31275895590431702 -0.19789122536070269 -0.42345531144973919 -0.025267486626901623 -0.30161680579787309 0.20687607735958993 0.52339898454693246 0.08086755027559725 0.5144320886049969 -0.064584915647582786 
-0.3122616687690466 -0.20424294497541357 -0.42150236403730706 0.0027526513271661905 -0.30739516036385595 0.18440466451655235 0.52021497494059499 0.087461528239060601 0.52094421822961479 -0.070375899107365483 
-0.31152163800974336 -0.21620527253104418 -0.40638913687070172 0.0094721649948419674 -0.32055400874391687 0.19225559740218892 0.51879053169037015 0.084507333436420515 0.51967425193399175 -0.07002982330240709 
-0.31940162500845803 -0.21484403728154078 -0.40857143767148851 -0.0096893102042028261 -0.30605730092245337 0.20723502458118936 0.5147352747046392 0.090543312482714314 0.51929508889776044 -0.073244989578160002 
