# Supplementary material for: Immature instars of three species of Rhodnius Stål, 1859 (Hemiptera, Reduviidae, Triatominae): morphology, morphometry, and taxonomic implications
Source: Parasit Vectors. 2022 Mar 18;15:91. doi: 10.1186/s13071-022-05200-2 (PMC8932165; doi:10.1186/s13071-022-05200-2)
Supplement: Supplementary file 3 — Additional file 3. Geometric morphometrics. [file 13071_2022_5200_MOESM3_ESM.zip › Additional file 3-Geometric morphometrics/2nd instar/coord_Dec09_Format_CS.txt]

C:/Users/trash/Google Drive/filogentetic_works/trabalho_gustavo/Morfometria Geometrica Resultados Gustavo/2� est�dio/coord_Dec09_Format  - Centroid sizes -  1 45 10 0
1060.6226473161885
1053.532154231659
1118.4693111569939
1038.9242513292295
934.86555183085034
1037.4655656936284
934.00042826542654
1009.9910890696018
941.42317795983763
1004.9517401348186
973.93346795353523
1034.6883588791361
1046.3936161884783
944.12605090633963
1038.2702923612908
1002.2895789141979
1078.6988458323299
1121.1303224870874
1079.7270025335108
1117.8447119345335
1000.9679315542533
1003.8930221891175
1123.135076471214
1120.0366065446253
1121.0011596782583
1114.4245151646658
1144.8358834348269
1160.3072007016074
1100.4161031173617
1125.7129296583566
1091.8314888296636
1100.8287786935805
1071.4679649900879
1016.1257796158899
1089.9422003023831
1105.384458005449
1045.4162807226603
1064.2924410142168
1084.6145859244195
1076.5166046095155
1046.0344162598094
1064.4175872278699
1108.8868292120708
1120.3695818791227
1111.1791934697123
