# Supplementary material for: Immature instars of three species of Rhodnius Stål, 1859 (Hemiptera, Reduviidae, Triatominae): morphology, morphometry, and taxonomic implications
Source: Parasit Vectors. 2022 Mar 18;15:91. doi: 10.1186/s13071-022-05200-2 (PMC8932165; doi:10.1186/s13071-022-05200-2)
Supplement: Supplementary file 3 — Additional file 3. Geometric morphometrics. [file 13071_2022_5200_MOESM3_ESM.zip › Additional file 3-Geometric morphometrics/2nd instar/coord_Dec09_Format_ProcrRes.txt]

C:/Users/trash/Google Drive/filogentetic_works/trabalho_gustavo/Morfometria Geometrica Resultados Gustavo/2� est�dio/coord_Dec09_Format - {Procrustes residues OP} - 1 45 10 0 - Orthogonal projection of the preshape data to the Kendall tangent space
-0.0022387713990275953 0.014496721522948581 -0.002815518428665658 -0.0086613238666492388 -0.0022250013004385771 -0.0056032967579899787 0.007120933087018784 -0.010611787733237437 0.00015835804111260154 0.01037968683492789
-0.00031602910691046313 -0.0018736671988003476 -0.00074248799920515049 0.003932681196516026 -0.0010115416660017875 -0.0031257628202962249 0.0049596766985463584 -0.0057912559375205112 -0.0028896179264293336 0.0068580047601010108
0.005998013424013118 0.00161364021504124 -0.0086275489031143928 0.0051053452070386916 0.00017599735312871941 -0.0053683372326943117 -0.0014797406771183018 -0.0063330235388791784 0.0039332788030903842 0.0049823753494935702
0.0024088592367156577 -0.0058332185265845089 0.0058710902095441796 -0.0012496393755957807 -0.005601831951267614 0.0084023505379651059 0.0027016830370310834 0.0022514802622988447 -0.0053798005320236965 -0.0035709728980836963
0.0042139579817197749 0.0013384956229099199 0.006077773539446777 -0.00043152105051035727 -0.0098979316620255789 0.0031403129482006128 -0.0032262528429137481 0.0049670647013518657 0.0028324529837723709 -0.0090143522219521405
0.0078720761541984131 -0.0084772645753784029 0.0029977800847971188 0.0059020841464168866 -0.008350534839008255 0.0055168588796860613 0.00051791988534409961 -0.00079249337734581249 -0.00303724128533174 -0.0021491850733788287
-0.0002240959614645923 0.0023674519269738488 -0.0044901033544618649 -0.0027160068947403313 0.0056627953586938385 -0.0009582185756728328 0.00060377820462666036 0.0103669934718925 -0.0015523742473944613 -0.009060219928453267
-0.012185702954176116 -0.0026748440281033712 0.0036053805437396419 -0.018975010493561682 0.011723930715722974 0.018285390763571149 -0.0028107714003108774 -0.0028002926527970866 -0.00033283690497602639 0.0061647564108909536
-0.00013859502372824076 -0.0041153011378829464 0.0011554631744233614 0.003081426268149663 0.0020921309572088558 0.00030045440806219571 -0.0022378736296563336 0.014796260068901387 -0.00087112547824790866 -0.01406283960723051
0.0028261292010549432 0.0082049932074207826 -0.0051869907755799412 0.0056212301412909785 -0.0027421135239385961 -0.013293809950485272 0.0031945941109832077 0.00058485584726222328 0.0019083809874798426 -0.0011172692454888
0.0088724948016816896 0.0034463324175518029 -0.0077290627018674792 0.0042858135399416542 -0.0021891709475908502 -0.0057534237521748126 0.0016884259946512198 0.0039870467489645355 -0.00064268714687506796 -0.0059657689542832321
0.0053670794723205111 -0.0090315495351054147 0.0061287145550858648 0.0048968610437101654 -0.0086923597937066301 0.0070213698622922137 -0.001491949268075235 -1.8064081801870652e-05 -0.0013114849656251657 -0.0028686172890950157
-0.0066353865372570063 -0.012194120382751805 0.0041342858302682445 0.0089176374195634057 0.0032143041779905887 -0.00038598075956449102 0.00089226302894124818 -0.0038861976524948651 -0.0016054664999433123 0.0075486613752478032
0.008009808628034281 -0.0080682975752110475 -0.00052279045892936887 0.0095878791603876187 -0.0042582587207118522 0.00020727143835582882 -0.00062045045679661901 0.0084118279046161322 -0.0026083089915971648 -0.010138680928148638
0.0060881802459988778 -0.0090248829764139563 0.00039236494011829362 0.013823233158852376 -0.0057408943207258329 -0.0041208017417485778 0.0028149243261775102 0.00073007756129290905 -0.003554575191569129 -0.0014076260019826731
-0.0047229697982315482 -0.0083158972242094037 0.0048264810670007804 0.0016132483868023296 0.0014951801926895529 0.0055185197266929328 -0.0034217899797543689 -0.0024072264316764339 0.001823098518294776 0.0035913555423905674
0.0021273899228238789 0.012983162100929519 -0.0100039750785817 -0.00047839231614648156 0.00096476701714798816 -0.012644243341596088 0.005622679414998907 -0.0060223063716720393 0.0012891387236105352 0.0061617799284850033
0.007524679170481793 -0.00012864814200210786 -0.0082647805457661989 0.0051815119228119377 0.00015981878340067652 -0.0037046202395379932 -0.00040873832787968875 -0.00072305593449752993 0.0009890209197630272 -0.00062518760677440777
-0.011357806071499891 0.0074909452476066077 0.02029185618576175 -0.0090290865430957701 -0.013294941613105897 0.0031679695317427875 0.00090674118686447872 -0.0022721215795664081 0.003454150311978862 0.00064229334331278309
-0.0076785358381855021 0.00053262569101165166 0.015779146513331326 0.00042897714829208178 -0.0095441681626609043 -0.00081447586697991976 0.0016601639371105208 0.0068602337125664731 -0.00021660644959572246 -0.0070073606848904124
-0.0065604731021618535 -0.010582926567023202 0.0086905620976758715 0.007291281492459091 -0.0011155258053889535 0.002707777600889041 -0.0087191379204595975 -0.0028190988700929251 0.0077045747303339761 0.0034029663437680074
-0.0051258462219730743 -0.007563170171782584 0.0037301607849009148 0.0050937441759689008 0.001840089377411074 0.0016320057318151651 -0.0076858792041981112 -0.0034128024661673278 0.0072414752638586405 0.0042502227301656342
0.012786191622531811 -0.00021020925977612145 -0.011193413178882025 0.0056928115565646259 -0.0013846069688044213 -0.0028544678355899573 0.00092302087236331232 -0.0001173188442759387 -0.0011311923472089301 -0.002510815616922582
-0.0047696897800457039 0.0075448404935471577 0.0015802090127296294 -0.0017216596180770591 -0.0018949078427229421 -0.0060323591088808307 0.00066760609501066888 -0.0048027924230231167 0.0044167825150281236 0.0050119706564338146
-0.0036300611852675743 0.003144990756997668 -0.0023352462578193848 0.0037869145989271606 0.0015024707895349709 -0.0091743105908133754 0.0048643680235331858 -0.0046940492634004825 -0.00040153136998122719 0.0069364544982889742
-0.011645424472798134 -0.0031438944149826823 0.032919516335040332 0.0063156027709451671 -0.024533277753698464 -0.0012453408043658725 0.0033198137953365102 0.0027000435474215006 -6.0627903880649744e-05 -0.0046264110990182628
-0.015432015873166895 0.018115282244127406 0.0027269553618612242 -0.022856456998061353 0.0042124662101841754 0.0033219492225381635 -0.00011627747327225919 -0.019303028907021194 0.0086088717743933226 0.020722254438417076
0.0096175353372897968 -0.0025759394987346497 -0.010787465450435213 0.013505510697243919 0.00092227667235184009 -0.010155081192974584 -0.00082019467542475584 0.0046235351038301604 0.0010678481162177049 -0.0053980251093650178
-0.00068416612640392178 0.0050388257855857946 -0.0018907582367797848 -0.00024323212362732292 0.00086629408412312869 -0.0046193350002771087 -0.0019614844427911535 0.0054466734609455638 0.0036701147218510077 -0.0056229321226270862
-0.001435238601983759 0.0061484391912272774 -0.0053672316912746964 -0.0004942329576332296 0.0030165489763149429 -0.0069333024154682394 0.0030351662230878071 -0.0023894836830045526 0.00075075509385541224 0.0036685798648787016
0.017188230361724566 0.0071510553532449367 -0.02495069821501214 0.0028045397701779305 0.0063926028792061062 -0.0070689011112422817 -0.002009342790615919 -0.0019591641633668346 0.0033792077646966645 -0.00092752984881380729
0.0042718458297955854 0.002147576141572384 -0.0047467939561436833 0.00035234142542599071 -0.00046125611035483633 -0.0012698571988497976 -0.00014529619092720596 -0.00054278057704915919 0.0010815004276294579 -0.00068727979109960147
-0.0039054713411041057 0.0052000774891208575 -0.0017509276744389294 0.00073307451467519472 0.0025684489533123744 -0.0075905250167900475 0.0013514327127919223 0.0031250234389906821 0.0017365173494384863 -0.0014676504259968359
0.010998637799362365 -0.0080779050193425222 0.00045882057703091348 0.013661478647384671 -0.010745448984203718 -0.0022090282116216009 0.0014407593463948397 -0.001750494370412789 -0.002152768738584972 -0.0016240510460078517
0.00042495290669461623 0.0096090396801430458 -0.02166932939024899 -0.022833502389984214 0.023398220756936462 0.0099004593729427014 0.0012791287626594304 0.0030982868117226344 -0.0034329730360422696 0.00022571652517577867
-0.016166461083429864 -0.0031215132541204593 0.010862187955320228 -0.020219244486015423 0.0086446751453283267 0.018920917860411085 0.0020207500552876663 0.0016390753560197918 -0.0053611520725065399 0.0027807645237049039
0.0051144788662410429 -0.0070128470804133262 0.0055448402792980002 0.0012789989289805034 -0.0064812045308972289 0.0091382009267657691 -0.0057139024465862713 0.0064321277478709502 0.0015357878319440794 -0.0098364805232040026
-0.017579644332904258 0.00037806800064904816 0.030336213281142162 -0.0095398582135966508 -0.013944063922903925 0.0095687814610379007 -0.0010280234212389212 0.0036356224849428643 0.0022155183959043723 -0.0040426137330332873
-0.00043210025495085116 0.0062644493414144003 -0.0094074809254062301 -0.011002558307518423 0.0098831111340021132 0.0033300274267604422 0.00097216004175331187 0.0024834431731391273 -0.001015689995398748 -0.0010753616337956101
-0.0013261031974193616 -0.010718087815265199 -0.00016430338146688778 0.0040446421448747999 0.0059624530508047462 0.0037633824849962992 0.0015243703414389046 0.0093651852115549244 -0.0059964168133576114 -0.0064551220261610948
0.0071414818974876743 -0.0050662152253707635 -0.013754466250831612 0.0028150494955666476 0.0090027293296351708 0.001542248033039769 -0.0011502443310954561 -0.00048650412953138883 -0.0012395006451963466 0.0011954218262955202
0.00054771748283110027 0.010215120374634385 -0.014034333736054555 -0.021931206647687558 0.012869524293650918 0.010331266641302073 0.0051861808356751006 -0.0073032418133956046 -0.0045690888761028845 0.0086880614451467081
0.0011733966050537141 0.003948682017859844 -0.01191360702846646 0.0060902985023321681 0.0072200451338418677 -0.012220689582763573 0.001789809421613477 -0.00074539593440101862 0.0017303558679571218 0.0029271049969725599
0.0019277762013369696 -0.0080041146714243585 0.0032183708235358479 0.012809964965149599 -0.0059244003832535867 -0.0043787580676301931 0.0003416330317109373 -0.0037036287880293358 0.00043662032666935734 0.0032765365619343428
-0.0059529639003067149 -0.0066433796522443172 0.0010350858875111798 -0.006351518253393142 0.0085715514997110522 0.010601141550948514 -0.0037123783132038141 0.0023325621965582192 5.8704826287615287e-05 6.1194158130689624e-05
