# Supplementary material for: Immature instars of three species of Rhodnius Stål, 1859 (Hemiptera, Reduviidae, Triatominae): morphology, morphometry, and taxonomic implications
Source: Parasit Vectors. 2022 Mar 18;15:91. doi: 10.1186/s13071-022-05200-2 (PMC8932165; doi:10.1186/s13071-022-05200-2)
Supplement: Supplementary file 3 — Additional file 3. Geometric morphometrics. [file 13071_2022_5200_MOESM3_ESM.zip › Additional file 3-Geometric morphometrics/2nd instar/coord_Dec09_Format_ProcrRes_PC.txt]

C:/Users/trash/Google Drive/filogentetic_works/trabalho_gustavo/Morfometria Geometrica Resultados Gustavo/2º estádio/coord_Dec09_Format - {Procrustes components} - C:/Users/trash/Google Drive/filogentetic_works/trabalho_gustavo/Morfometria Geometrica Resultados Gustavo/2º estádio/coord_Dec09_Format - {Procrustes residues OP} - 1 45 10 0 - Orthogonal projection of the preshape data to the Kendall tangent space
0.0091315996777028875 0.012208265635183251 -0.01794499530671367 0.0029240533741089832 0.0050823474285197024 -0.004051771530797707
0.0013829896063953179 -0.0015950599854093026 -0.0068999177553090863 -0.0069409816956769723 0.0010900482893371256 -0.0064973259844656097
0.010235288988664229 -0.0064459613895237675 -0.0074767013851928998 -0.0053230242264009561 0.0021305756106899951 0.0038910840694288333
-0.0096102649991516766 -0.00058613422924763594 0.0076402218866009428 0.00034561059704729701 0.0076340505614966954 -0.0047050697216336045
-0.0099353418040745867 -0.0046655324344186842 0.0029231708642589922 0.0093229310086457625 0.0058710067488746834 0.0061778242772138241
-0.0078286730471670337 -0.0096659255176858808 0.0043222589910270788 -0.00440258449135408 0.0098442550204816716 -0.0016050774172868304
0.0047468264748108443 -0.0013299598528630642 0.0093254327297340265 0.010496862632120218 -0.0060019417327174694 -0.00086626911575734731
-0.0013442427409305921 0.028919934250066979 0.012649487340632532 -0.0073686123356312529 7.048651744082878e-05 0.0012593653074884038
-0.0050092980855869157 -0.0084544997454981587 0.014012717360173555 0.010004913399173679 -0.0077606682744438748 0.0010797108038987922
0.0071088962449706193 -0.0091923377906415644 -0.011424738330820082 0.0073726494409400616 -0.0035708885417293167 -0.00073065287856273605
0.0075826528506035109 -0.01184374994533758 -6.7503732140112351e-05 0.0076819938956343911 0.002063380771933613 -0.00010657323938092414
-0.011630326031108033 -0.0074006072427191616 0.0052604055639057399 -0.00426221350178866 0.0084969361313290935 0.00076381910984271218
-0.0062576282060753533 -0.0022300906535866419 -0.00081141800154715764 -0.016048421110268475 -0.0067920032948691235 -0.0051490858662833674
-0.0048221403182105915 -0.017130822270423292 0.0096224743669256294 0.0029329731356970952 0.0012554431905790547 -0.00076763313155654017
-0.0046026102383920388 -0.017412461702580616 -0.00054834977082605409 -0.0053582606143149176 0.0013052897896789341 -0.0052321015623824517
-0.0070502094458193736 0.0032119177920633354 0.0033601251547494305 -0.01021035018597182 -0.0018686101734567333 0.0021031655369694313
0.015911368503881036 -0.00026651618999969117 -0.016189283384125664 0.0043443374978433544 -0.0006892451051699254 -0.0025960574469009348
0.0083786443804685397 -0.0094344679009877603 -0.00087783212348080907 -0.00087100270106471752 0.0020008465513090602 0.0016012383783277045
-0.021725984461389451 0.014915834260520807 -0.010570570602047727 0.0079257901952128843 0.0031663165328232401 0.0020355575141475868
-0.019781665731683135 0.00040376685992238488 -0.0015216598233979482 0.0094658656172123355 -0.0035151640751689942 -0.0017571821183895175
-0.012783359220682545 -0.001229762710153982 -1.3196226952094017e-05 -0.013020076278163274 -0.0057728756207063884 0.0088963376971798007
-0.0058191847212193826 0.00021271376394961449 -0.00037841393202375908 -0.011714453660001671 -0.0055039028477904522 0.0082910715754025317
0.010924312155143097 -0.013293979877675948 0.0011532528810357272 0.00079881677745943368 0.0064316384852592841 0.00022061840752187113
0.00096399316505893474 0.0051750295005753505 -0.012363818740382761 0.0013505346905707822 -0.0024769628707135144 0.0021045385231977364
0.0050016549736969585 -0.00058199899208272177 -0.011553091429440367 -0.0032750755881134127 -0.0050945678934354206 -0.005239818418195475
-0.041421041643075328 -0.0021862672438314659 -0.011679531185179689 0.0063684967720516903 0.00055036622681760078 -0.0037661912715501555
0.0071539863153254344 0.038072154815854548 -0.020826010810681198 -0.004980422988077441 0.0027524085980448637 0.0058331135003715029
0.00943649666861213 -0.021105208480617383 0.00045524187434941487 0.0012142738671800288 -0.0040155615075359039 0.0012762445262904101
0.0022932310437335447 -0.0022534539159859046 -8.6111568744794061e-05 0.0085889927444658294 -0.0052147190704929158 0.004310500699969572
0.0087434761408362611 0.0014378969900832239 -0.0076253112933572327 0.0014621090701216722 -0.0034797599998338475 -0.0019564901774118846
0.02929641695982127 -0.01255408837618649 -0.00068020030208528533 0.0026231900064486542 0.0049427840580360026 0.0063256172743735017
0.0052712308377113404 -0.0029682238039083889 -0.00084588500706718353 0.00161354385154499 0.0024838967029008241 0.0017093665959046263
0.0034575670966828388 -0.00052897819444726389 -0.0043325626462641601 0.005682930730644551 -0.0079444831361445926 -0.0004025483613530765
-0.0054370036214559693 -0.019390762495222154 -0.0020868638328482665 -0.0049964067373563948 0.0081434853150285855 -0.0020816910475076407
0.030525580750792682 0.022259063875502291 0.016888434021243647 0.0061757370796878281 -0.00040311774919345742 -0.00096005615642005349
-0.010060365203837343 0.030459004783320569 0.014315090618192351 -0.0021443820392409952 -0.0010795337628420455 -0.0058257656281159075
-0.011501220939032972 -0.0061315686669518076 0.012253238696510124 0.0029724711160835655 0.0058764696785238314 0.0065337912390944167
-0.035583144872475728 0.017599092680538813 -0.0015435146193981434 0.007790419286449737 -0.00044680167942392742 0.0015974907297101313
0.013535278476347305 0.010329379422398415 0.0066975510706353989 0.0055799039843835007 -0.00091596138783512249 -0.00017125032483797473
-0.0031857612749328496 -0.0055463318545655197 0.015124598325495408 -0.001470422834292508 -0.006161433778575834 -0.0063489454050711215
0.014749116657165592 -0.0056326387396245939 0.007932284520946473 -0.0070017536133196844 0.00046946700134560911 8.7830556858850905e-05
0.022427759289538263 0.024687336689717124 0.0042854344727836042 0.00013483005018190419 0.0089587559352063851 -0.0044876026274583303
0.015510842909302129 -0.0070321745908965361 -0.0069138199892950928 -0.00078099210503752934 -0.0085294037554931607 -0.0011390630326093376
-0.006631674585740318 -0.012302895196347424 -0.0058887679217399852 -0.0094160194042684584 -0.00012330177506148592 -0.0015093349334991239
-0.0017480689752235681 0.010501068669723671 0.012928648981861149 -0.005588774710567011 -0.0032593471130231881 0.0018552710742354161
