# Supplementary material for: Immature instars of three species of Rhodnius Stål, 1859 (Hemiptera, Reduviidae, Triatominae): morphology, morphometry, and taxonomic implications
Source: Parasit Vectors. 2022 Mar 18;15:91. doi: 10.1186/s13071-022-05200-2 (PMC8932165; doi:10.1186/s13071-022-05200-2)
Supplement: Supplementary file 3 — Additional file 3. Geometric morphometrics. [file 13071_2022_5200_MOESM3_ESM.zip › Additional file 3-Geometric morphometrics/2nd instar/coord_Dec09_Format_PW_CS.txt]

C:/Users/trash/Google Drive/filogentetic_works/trabalho_gustavo/Morfometria Geometrica Resultados Gustavo/2� est�dio/coord_Dec09_Format - {centroid size AND partial warps scores - U1, U2 last columns - first column is size} - 1 45 10 0
1060.6226473161885 8.5841371492820901e-05 0.010521191359655608 0.0044398565043382559 -0.0085332862231215674 0.0014633350544050346 -0.019178424283435237
1053.532154231659 -0.00018381732133875724 -0.0053031705454342042 0.0052138153847964457 -0.0080882312974950039 0.001466487146452398 -0.0040984469546062807
1118.4693111569939 0.009203043009111395 -0.005760046790414931 -0.0020662206178197742 -0.0056008833227976697 -0.0058862483605253892 -0.0076531827243763225
1038.9242513292295 -0.0059002624023448795 0.0023570637050721651 0.0073757219315264497 -7.7403530395060531e-06 -0.0031020715474269979 0.011399294519600757
934.86555183085034 -0.0072852216107356692 0.0025881798956486554 -0.00018610845461378947 0.0087266007033749218 -0.011317557538252225 0.0054470498560364794
1037.4655656936284 -0.0026596121368868356 -0.0056262344074868549 0.0065279798527798126 -0.002906899849068278 -0.010041789537843732 0.010325613877072547
934.00042826542654 0.0060124739640338909 0.0025476158458784168 0.00011416411447912772 0.013644756783324798 0.0046961675158818071 0.0034786862007488498
1009.9910890696018 -0.0023559552257401604 0.021715174136915052 -0.0080793937975575658 -0.011142818426633779 0.01612832628672891 0.013311999891293731
941.42317795983763 4.3399018822345574e-05 -0.0040954678624860021 -0.0012092960734554701 0.017795984360249206 0.0012698231487290939 0.011985372265624633
1004.9517401348186 0.0037163561409927159 -0.0068237597311482578 0.0024277734897965859 0.0066792494684118422 -0.0038028575644028085 -0.013983426165201176
973.93346795353523 0.0087571679238717878 -0.0044863182891992058 0.0046127022620918211 0.0088544004145721718 -0.0071426063813968274 -0.0032144348148221468
1034.6883588791361 -0.0062988495220406204 -0.0043565781693911095 0.0034955882073550012 -0.0024122666351400731 -0.0094331323872870812 0.012093599943233732
1046.3936161884783 -0.0048096272779201057 -0.012452517781951849 -0.0011286595712759293 -0.010653451321852758 0.0078532051746332075 0.0057863168800864747
944.12605090633963 0.0019247500646091889 -0.010831269449841715 0.0046829151597040809 0.0098869888390209666 -0.0076754209140169833 0.011673036890503514
1038.2702923612908 -0.00047428197082563788 -0.016474883641453619 0.0072812953386775844 -7.9776279183956487e-05 -0.0063116475782840093 0.0050360585612026125
1002.2895789141979 -0.0050950950861636196 -0.0023426164169768784 -0.0052167372537493383 -0.0074981829808844821 0.003201851763249336 0.0079853048796272186
1078.6988458323299 0.0088567384208362108 0.00018510562109584931 0.0031787418075871696 -0.0013339324906873843 -6.4200595390244013e-05 -0.021084738283780557
1121.1303224870874 0.0096454140284924373 -0.0058422577852126319 0.0010760802200117281 0.00082612040073025113 -0.0058065482073012577 -0.002325126648021376
1079.7270025335108 -0.026652798857876431 0.012164115911404479 -0.0013169141019115113 -0.00069952760458162427 -0.002937717690927676 -0.0035907366375896106
1117.8447119345335 -0.019942264064365462 -0.00016712164541630959 0.0017617138323575213 0.00943240796640849 -0.00044600408508358146 0.003037272187984749
1000.9679315542533 -0.010183212818653789 -0.0088994296639818646 -0.012381972928390605 -0.0074276420946633847 7.6687291826958452e-05 0.007871865833834573
1003.8930221891175 -0.0043642010261464477 -0.006464213524243664 -0.011765096867002115 -0.0072969462541750485 0.0011969416535728508 0.0044876902318727058
1123.135076471214 0.013535819870229898 -0.0059038473433817842 0.0051678784927750342 0.002155352956223574 -0.0096174358872143737 -0.00092867329234475363
1120.0366065446253 -0.0043155100708704977 0.0019629783181782973 -0.0032813253110430306 -0.002828200437979812 0.0007982936309427317 -0.012141724999442976
1121.0011596782583 0.00064707259477227933 -0.0057927509250595777 0.0020499445113153609 -0.0044724012562934023 0.0047450851179456112 -0.011608392048639381
1114.4245151646658 -0.041883867179414482 -0.006116845841284229 0.0054428234148898311 0.0041952259310176323 -0.0065152345040773475 0.0033342552024982204
1144.8358834348269 -0.0068280722100946311 0.027188417931128969 -0.011254798618270549 -0.022097947874427162 0.011027406916420547 -0.017340683306035314
1160.3072007016074 0.012708217475621366 -0.016348789660964844 0.0012368201256796154 0.008464688968522106 -0.0073681483304239353 -0.0011833314971952081
1100.4161031173617 0.0015031089801058508 0.00027271244140328197 -0.0039458268835885612 0.0098642849520078207 -0.00069118234120649409 -0.0033811740041325396
1125.7129296583566 0.0047504765242735092 -0.00018550405852746192 0.00035109209219669424 -0.00055657880939972548 0.0034697494864639254 -0.010828942965804301
1091.8314888296636 0.029625200321815474 -0.0025959203675070788 -0.00050695689780112124 0.0030449447032734099 -0.0096948986624281336 -0.010069036827121328
1100.8287786935805 0.0052983520655846697 5.3657114280412951e-05 0.00047777552667407094 0.00098369341210770961 -0.0037008541985288036 -0.0023462503993940771
1071.4679649900879 0.0006725314944814112 -0.0018063407024246649 -0.0018472272599557901 0.0063879840284420475 0.0041833735433906361 -0.0075465625174448228
1016.1257796158899 -0.0006222981326336253 -0.014968754643482435 0.0080286709297902568 -0.0018238987300789574 -0.01395330224418039 0.005070141230485721
1089.9422003023831 0.028018140043864256 0.025797215958948037 -0.0027498034143377719 0.0019915649103020806 0.01925279337601837 0.0024367919210616174
1105.384458005449 -0.011087302954440374 0.022860467587376573 -0.0018123317469725961 -0.0063782601696566535 0.018677334181418877 0.016046306643856013
1045.4162807226603 -0.004830052266727035 0.00026929460469712099 -0.0016499636840101566 0.0064790029263674751 -0.0097345371814209266 0.01588501125991747
1064.2924410142168 -0.037317175487424595 0.012461832102778618 -0.0032385457266777039 0.0027471727347869522 0.00056284152104629618 0.0085070164839893912
1084.6145859244195 0.011758055322867987 0.012524284826660879 -0.0012876654038660976 0.0031936504281191267 0.0080097158360768073 -0.00085944107991699973
1076.5166046095155 0.0023076557796227778 -0.006260909761163027 0.0031416642217534422 0.0065159808063885872 0.0073340474066679196 0.014504977842904823
1046.0344162598094 0.017864774642184368 -0.0039916290118944733 -0.00037888592388918957 -0.0028502518908553069 0.00094779854987866443 0.0040600382227151564
1064.4175872278699 0.017292490804315105 0.0258078869780097 0.0031075196428228258 -0.010444240397841507 0.012320071679866009 -0.0023257248180240031
1108.8868292120708 0.012738311649756268 -0.0087927842444058355 -0.001449398436981763 0.001802640939749494 0.0034450467973124945 -0.01196149206820611
1120.3695818791227 -0.0045936420096371758 -0.015300569119008733 0.0018859777644652355 -0.0056450049000919397 -0.0051812661475641418 0.0016086893612238268
1111.1791934697123 0.00071772812052186478 0.0067133370446095502 -0.0063253858546957979 -0.0028943270334519326 0.0092634513836907274 0.012418715162451336
