# Supplementary material for: Immature instars of three species of Rhodnius Stål, 1859 (Hemiptera, Reduviidae, Triatominae): morphology, morphometry, and taxonomic implications
Source: Parasit Vectors. 2022 Mar 18;15:91. doi: 10.1186/s13071-022-05200-2 (PMC8932165; doi:10.1186/s13071-022-05200-2)
Supplement: Supplementary file 3 — Additional file 3. Geometric morphometrics. [file 13071_2022_5200_MOESM3_ESM.zip › Additional file 3-Geometric morphometrics/2nd instar/coord_Dec09_Format_RW.txt]

C:/Users/trash/Google Drive/filogentetic_works/trabalho_gustavo/Morfometria Geometrica Resultados Gustavo/2� est�dio/coord_Dec09_Format - {Relative warps} - 1 45 10 0
0.00799 0.01121 -0.01896 -0.00272 0.00509 -0.00411
0.00149 -0.00193 -0.00686 0.00707 0.00107 -0.00644
0.01053 -0.00638 -0.00749 0.00540 0.00231 0.00396
-0.00927 -0.00057 0.00735 -0.00060 0.00749 -0.00479
-0.00962 -0.00522 0.00291 -0.00941 0.00587 0.00601
-0.00708 -0.00965 0.00485 0.00436 0.00976 -0.00175
0.00498 -0.00053 0.00914 -0.01067 -0.00596 -0.00078
-0.00322 0.02975 0.01183 0.00695 0.00030 0.00150
-0.00441 -0.00790 0.01493 -0.01005 -0.00757 0.00122
0.00750 -0.00974 -0.01122 -0.00705 -0.00360 -0.00079
0.00828 -0.01149 0.00022 -0.00760 0.00209 -0.00018
-0.01097 -0.00752 0.00567 0.00417 0.00836 0.00060
-0.00603 -0.00221 0.00021 0.01627 -0.00696 -0.00508
-0.00370 -0.01661 0.01100 -0.00282 0.00125 -0.00085
-0.00364 -0.01750 0.00125 0.00577 0.00128 -0.00530
-0.00696 0.00331 0.00317 0.01002 -0.00202 0.00212
0.01578 -0.00064 -0.01701 -0.00415 -0.00076 -0.00265
0.00900 -0.00905 -0.00083 0.00083 0.00218 0.00169
-0.02282 0.01210 -0.01171 -0.00803 0.00365 0.00229
-0.01963 -0.00097 -0.00158 -0.00940 -0.00384 -0.00195
-0.01250 -0.00145 0.00053 0.01308 -0.00616 0.00870
-0.00564 0.00022 -0.00025 0.01167 -0.00571 0.00824
0.01175 -0.01264 0.00136 -0.00084 0.00665 0.00027
0.00063 0.00425 -0.01322 -0.00129 -0.00260 0.00205
0.00504 -0.00109 -0.01178 0.00347 -0.00519 -0.00518
-0.04103 -0.00502 -0.01112 -0.00587 -0.00071 -0.00464
0.00320 0.03674 -0.02021 0.00576 0.00326 0.00584
0.01041 -0.02080 0.00214 -0.00091 -0.00332 0.00165
0.00247 -0.00236 -0.00042 -0.00866 -0.00509 0.00439
0.00873 0.00135 -0.00840 -0.00147 -0.00356 -0.00192
0.03000 -0.01108 -0.00117 -0.00281 0.00539 0.00650
0.00557 -0.00275 -0.00133 -0.00174 0.00246 0.00168
0.00359 -0.00077 -0.00481 -0.00568 -0.00798 -0.00033
-0.00443 -0.01966 -0.00031 0.00540 0.00814 -0.00226
0.02913 0.02612 0.01608 -0.00635 -0.00149 -0.00168
-0.01200 0.03039 0.01329 0.00161 -0.00040 -0.00521
-0.01087 -0.00595 0.01240 -0.00327 0.00592 0.00646
-0.03662 0.01443 -0.00271 -0.00816 0.00027 0.00212
0.01306 0.01166 0.00552 -0.00590 -0.00112 -0.00025
-0.00239 -0.00451 0.01541 0.00121 -0.00621 -0.00617
0.01535 -0.00416 0.00760 0.00665 0.00077 0.00039
0.02041 0.02677 0.00388 -0.00004 0.00845 -0.00496
0.01590 -0.00680 -0.00698 0.00087 -0.00819 -0.00080
-0.00602 -0.01278 -0.00431 0.00988 -0.00027 -0.00165
-0.00195 0.01144 0.01194 0.00504 -0.00327 0.00204
