# Supplementary material for: Immature instars of three species of Rhodnius Stål, 1859 (Hemiptera, Reduviidae, Triatominae): morphology, morphometry, and taxonomic implications
Source: Parasit Vectors. 2022 Mar 18;15:91. doi: 10.1186/s13071-022-05200-2 (PMC8932165; doi:10.1186/s13071-022-05200-2)
Supplement: Supplementary file 3 — Additional file 3. Geometric morphometrics. [file 13071_2022_5200_MOESM3_ESM.zip › Additional file 3-Geometric morphometrics/2nd instar/coord_Dec09_Format_TRANSCALED.txt]

C:/Users/trash/Google Drive/filogentetic_works/trabalho_gustavo/Morfometria Geometrica Resultados Gustavo/2� est�dio/coord_Dec09_Format - {translated and scaled (first one is consensus)} - 1 45 10 0
-0.31376442160214585 -0.20808719560800046 -0.40997178722298294 -0.0033385008516918957 -0.31474921621345336 0.19680380533038572 0.51888649016228228 0.08803159133388995 0.51959893487629971 -0.073409700204583428
-0.31622934023585109 -0.19271698611868804 -0.41239926481562683 -0.010748403335386767 -0.31622934023585109 0.19196271220041528 0.52572892103610769 0.075993097265979651 0.51912902425122132 -0.064490420012320221
-0.30772672547088903 -0.21888273563722088 -0.41023902143281366 -0.011010579936651133 -0.32101535642891627 0.18452213273146462 0.52091433355466954 0.097196843578713818 0.51806676977794941 -0.05182566073630638
-0.3073843837917718 -0.20671108066508909 -0.41825018830072958 0.0016093423235170763 -0.31453701634073677 0.19115410487109025 0.51695651747644689 0.082076458499373645 0.52321507095679121 -0.06812882502889181
-0.30531581065141683 -0.22215286600992123 -0.40349428696429368 -0.015208038487680842 -0.32552902636289149 0.19654945944205335 0.51861336311154915 0.10414618761816925 0.51572576086705268 -0.063334742562620464
-0.30720995060470951 -0.2098697503782869 -0.4034804783011714 -0.0077016422157170144 -0.32646405614400181 0.19660581100677443 0.5142985524050987 0.098195938250391079 0.52285593264478403 -0.077230356663161623
-0.30054009531539183 -0.22362187977283809 -0.40656771072492714 -0.0067472118896976449 -0.3275289428741826 0.19470525738841932 0.51683643075084384 0.099280403519837607 0.51780031816365779 -0.063616569245721177
-0.31456088360219375 -0.20449669424104502 -0.41413257242113199 -0.0042826532825349737 -0.30813690367839136 0.19700205099660875 0.51948584317149238 0.096359698857037004 0.51734451653022473 -0.084582402330065726
-0.32455731891849426 -0.21227910059830735 -0.40574615403538411 -0.02415862898600139 -0.30376505626660777 0.21346722989270089 0.51505404911958719 0.087723546236054245 0.5190144801008989 -0.064753046544446399
-0.30507003303487007 -0.22434119420948664 -0.40810552469358319 -0.016145767765076677 -0.31994113492375648 0.18461410773489004 0.51177834929039134 0.12300525705236046 0.52133834336181839 -0.067132402812687328
-0.30628336437201187 -0.20657708396240954 -0.41474628417886467 -0.0065674795479379131 -0.32120945425368885 0.17652588966729987 0.51962694241411489 0.099905294941357983 0.52261216039045044 -0.063286621098310403
-0.30022584665295626 -0.21110271570399386 -0.41727696333707737 -0.0078034077789414166 -0.32076113028174946 0.18420149415027479 0.51810520595445198 0.10308712381654175 0.52015873431733117 -0.068382494483881257
-0.30289313425687131 -0.22441539813160666 -0.40340649087051078 -0.0079250915791523342 -0.32802147341028121 0.19600104539659705 0.51474436281177294 0.10032006169707484 0.51957673572589025 -0.063980617382912761
-0.311737375833956 -0.23203505472864663 -0.40539238144930767 -0.0093655005615351436 -0.31842701909219551 0.18463415392740748 0.51586706154251838 0.10340277150592905 0.51968971483294091 -0.04663637014315463
-0.30525584981299325 -0.21649651527333735 -0.41011472951974665 0.0059314113773517915 -0.31902519765327392 0.19658391993508514 0.51772747879455627 0.097020943243824348 0.51666829819145754 -0.08303975928292387
-0.30242606603515942 -0.22402644254706397 -0.40933464351892596 0.0013483964727682186 -0.32457829380206599 0.18530820097186204 0.51913264201576725 0.10055185125500216 0.51720636134038411 -0.063182006152568304
-0.32764981988115943 -0.20193764781956958 -0.4044739250299087 0.01656207981128879 -0.30370464425038041 0.2161052100677805 0.51841305240636537 0.062456999770281948 0.51741533675508311 -0.093186641829781591
-0.31389669258312258 -0.19097081710609348 -0.41957957195251416 0.0018540856029717419 -0.31111556417866498 0.18818968870163585 0.5250770427616086 0.07509046692035716 0.51951478595269318 -0.074163424118871307
-0.30986584969830866 -0.20247423109244689 -0.41779264248326931 0.0098115266168146316 -0.31075780666347358 0.19890640323178707 0.51965412790510823 0.077600255969351828 0.51876217093994326 -0.083843954725506639
-0.31822858851706448 -0.21079402429128019 -0.38861675128568174 -0.024635856969016056 -0.33397330913636036 0.18930711144612336 0.51624160430562205 0.10224806802178088 0.52457704463348442 -0.056125298207607956
-0.32401638271668298 -0.203069350846734 -0.39379351648780736 0.0026837359142740293 -0.32133264680240892 0.20038561493245988 0.5213604302796323 0.087668706532951224 0.51778211572726718 -0.08766870653295121
-0.32848205185700174 -0.20580079891284173 -0.40041242817605327 0.019980660088625424 -0.30750235876394505 0.21179499693942935 0.51270373787412804 0.064937145288032641 0.52369310092287202 -0.090912003403245567
-0.32772416256323139 -0.20161510791124021 -0.40542168438673309 0.019523992663341413 -0.30381723277138473 0.21177555307277499 0.51399899052470333 0.062357241873733371 0.52296408919664572 -0.092041679698609713
-0.30575129135751938 -0.20086631138688521 -0.4206083577090628 0.012821253918311813 -0.31109348049014929 0.20157860327123589 0.52139765934468063 0.075146793798994305 0.51605547021205078 -0.088680339601656735
-0.32409654995105475 -0.19106518371770173 -0.40802237831303584 0.0071426236903813466 -0.31070413053158968 0.19999346333067841 0.52141152939784019 0.067854925058623089 0.52141152939784019 -0.083925828361981064
-0.31828691426368033 -0.20321120815377347 -0.41195318667872077 0.0028545911593154958 -0.31204249610267759 0.18929507625211037 0.52381747773439769 0.080463788303206177 0.51846511931068107 -0.069402247560858554
-0.32608758606347116 -0.20925598533297046 -0.37633773691529937 0.0052044799096535727 -0.33775279965407412 0.19723184209342587 0.5218837095611305 0.087758299166228584 0.51829441307171409 -0.080938635836337564
-0.32982893484007053 -0.18779984372514605 -0.40669584762059535 -0.023584166421297424 -0.3088652313544728 0.20177564604887796 0.51832756868140317 0.06551157339249282 0.52706244513373557 -0.055903209294927148
-0.31112450201266761 -0.19977468023971287 -0.41971643346307247 0.025165749193268385 -0.30681529838368338 0.19753389435264099 0.5205517983813055 0.074290670563689612 0.51710443547811791 -0.097215633869886187
-0.32642197708887088 -0.18283992703307578 -0.41093546224829453 0.022536929375846341 -0.3009770568258186 0.21155633704423482 0.52143911596212167 0.060704309770424757 0.51689538020086234 -0.11195764915743019
-0.31642170096429773 -0.19969567202912447 -0.41502588065839385 -0.0007106607545520543 -0.31020341936196727 0.19205606891768998 0.52215798940711444 0.081903651962123111 0.51949301157754446 -0.07355338809613654
-0.29235280651426454 -0.20644211337191481 -0.43431610541686794 -0.0086093871592546872 -0.31158654378493983 0.18372798554749828 0.51454826660311337 0.095802329452982685 0.52370718911295877 -0.064478814469311446
-0.31176510520309619 -0.20221128326984034 -0.41441503786029277 0.0021801755608608689 -0.3126735116867882 0.19930438252202587 0.5194268273750885 0.081211539642065206 0.51942682737508861 -0.080484814455111672
-0.31993490351638387 -0.19897935072839285 -0.41139820732211796 0.0026132372515924509 -0.30966861431369946 0.19300623701046726 0.52096751208531367 0.084743550873067841 0.5200342130668878 -0.081383674406734746
-0.2999628649469151 -0.21965784598474883 -0.40920130985868536 0.0057079547791735359 -0.32751850870844273 0.19072442003514484 0.51883340682419177 0.092311406601117585 0.51784927668985148 -0.069085935430687181
-0.31469558652269947 -0.19542320679106409 -0.43121552672206631 -0.022019516258148065 -0.28900615088819331 0.2091854044524066 0.52021107159874802 0.08624310534441329 0.51470619253421102 -0.077985786747607727
-0.3338205068178921 -0.20427281961918711 -0.39895621546528565 -0.015198332017725205 -0.30125265249419531 0.22182327444917932 0.52199033179925136 0.078886580472954465 0.51203904297812175 -0.081238703285221509
-0.32197700208697727 -0.19418102027230066 -0.40328432584631496 0.024870475502856194 -0.30667209408521962 0.22670394977603575 0.51787982450947567 0.060263075256920894 0.51405359750903623 -0.11765648026351225
-0.33787705910728766 -0.19599876120628534 -0.37921907968771218 0.00037583655073116401 -0.32096441432438666 0.21742144459795981 0.51996986793652122 0.073663963943301866 0.51809068518286527 -0.09546248388570755
-0.30775909187640277 -0.21113490724894018 -0.4183974712208256 -0.026737608341568832 -0.3105250513600134 0.19085120436912939 0.51649683423954718 0.10602844687173851 0.52018478021769465 -0.059007135650358832
-0.30134230964107567 -0.23706090450185729 -0.40909726623282899 -0.023408835397518785 -0.31992075043275725 0.18188293535056291 0.51332231907416292 0.12800545705468624 0.51703800723249904 -0.049418652505873219
-0.2967397584391756 -0.22637878478864951 -0.42293063509501072 -0.018928631498375238 -0.31394760525588045 0.18469755583263125 0.51298503343576562 0.11013021962691055 0.52063296535430126 -0.049520359172517146
-0.30814973741107676 -0.2049947338509053 -0.42276640803348942 -0.034948689730768485 -0.30627077559759458 0.19992153695450346 0.5214119032413036 0.09282071358601951 0.51577501780085711 -0.052798826958849111
-0.30967993392437165 -0.20813665914311288 -0.42150378892327106 -0.0025250547902977275 -0.30967993392437165 0.18054141750628769 0.51907912046263338 0.09396811041036561 0.52178453630938104 -0.063847813983242616
-0.30382831300102714 -0.22688941587797035 -0.40647301333921199 -0.0046413255805092431 -0.32703494090357327 0.18101169763985997 0.5155441644811789 0.10246618781585755 0.52179210276263344 -0.051947143997237835
-0.31948042411727928 -0.2147268428010784 -0.4085749649274501 -0.0095394154806849145 -0.3059812512672534 0.20734729497639753 0.51476845801432036 0.090354463609506566 0.51926818229766236 -0.073435500304140769
