# Supplementary material for: Immature instars of three species of Rhodnius Stål, 1859 (Hemiptera, Reduviidae, Triatominae): morphology, morphometry, and taxonomic implications
Source: Parasit Vectors. 2022 Mar 18;15:91. doi: 10.1186/s13071-022-05200-2 (PMC8932165; doi:10.1186/s13071-022-05200-2)
Supplement: Supplementary file 3 — Additional file 3. Geometric morphometrics. [file 13071_2022_5200_MOESM3_ESM.zip › Additional file 3-Geometric morphometrics/3rd instar/aligned_consensus.txt]

consensus aligned to its principal axes - from coord_Dec09_Format.nts
0.14956504322379155 0.32355352925768521
0.34775091639136774 0.24975985342393076
0.35071660721099662 0.0486213272750355
-0.37700610027079651 -0.36235236037345231
-0.47102646655535907 -0.25958234958319909
