# Supplementary material for: Immature instars of three species of Rhodnius Stål, 1859 (Hemiptera, Reduviidae, Triatominae): morphology, morphometry, and taxonomic implications
Source: Parasit Vectors. 2022 Mar 18;15:91. doi: 10.1186/s13071-022-05200-2 (PMC8932165; doi:10.1186/s13071-022-05200-2)
Supplement: Supplementary file 3 — Additional file 3. Geometric morphometrics. [file 13071_2022_5200_MOESM3_ESM.zip › Additional file 3-Geometric morphometrics/3rd instar/coord_Dec09.txt]

TPS like internal (simplified) format - can be converted to other format by using TET

LM=5
886.000	1063.000
1193.000	1001.000
1173.000	730.000
235.000	98.000
107.000	247.000
IMAGE=C:/Users/gomes/Desktop/Morfometria Geométrica/R. robustus/3º estádio/Cabeça 63x/01.jpg
ID=1 : R_robustus3
COMMENT=NA
VARIABLES=NA
SCALE=NA

LM=5
969.000	1091.000
1284.000	1055.000
1295.000	718.000
282.000	40.000
150.000	204.000
IMAGE=C:/Users/gomes/Desktop/Morfometria Geométrica/R. robustus/3º estádio/Cabeça 63x/02.jpg
ID=2 : R_robustus3
COMMENT=NA
VARIABLES=NA
SCALE=NA

LM=5
992.000	1095.000
1291.000	1021.000
1281.000	717.000
214.000	93.000
89.000	258.000
IMAGE=C:/Users/gomes/Desktop/Morfometria Geométrica/R. robustus/3º estádio/Cabeça 63x/03.jpg
ID=3 : R_robustus3
COMMENT=NA
VARIABLES=NA
SCALE=NA

LM=5
932.000	1105.000
1248.000	1020.000
1237.000	724.000
237.000	84.000
104.000	235.000
IMAGE=C:/Users/gomes/Desktop/Morfometria Geométrica/R. robustus/3º estádio/Cabeça 63x/04.jpg
ID=4 : R_robustus3
COMMENT=NA
VARIABLES=NA
SCALE=NA

LM=5
932.000	1042.000
1211.000	988.000
1216.000	687.000
229.000	77.000
113.000	229.000
IMAGE=C:/Users/gomes/Desktop/Morfometria Geométrica/R. robustus/3º estádio/Cabeça 63x/05.jpg
ID=5 : R_robustus3
COMMENT=NA
VARIABLES=NA
SCALE=NA

LM=5
959.000	1082.000
1247.000	1031.000
1262.000	736.000
293.000	84.000
143.000	204.000
IMAGE=C:/Users/gomes/Desktop/Morfometria Geométrica/R. robustus/3º estádio/Cabeça 63x/06.jpg
ID=6 : R_robustus3
COMMENT=NA
VARIABLES=NA
SCALE=NA

LM=5
1007.000	1091.000
1305.000	1030.000
1293.000	730.000
293.000	132.000
161.000	286.000
IMAGE=C:/Users/gomes/Desktop/Morfometria Geométrica/R. robustus/3º estádio/Cabeça 63x/07.jpg
ID=7 : R_robustus3
COMMENT=NA
VARIABLES=NA
SCALE=NA

LM=5
865.000	1012.000
1143.000	964.000
1144.000	706.000
252.000	65.000
98.000	185.000
IMAGE=C:/Users/gomes/Desktop/Morfometria Geométrica/R. robustus/3º estádio/Cabeça 63x/08.jpg
ID=8 : R_robustus3
COMMENT=NA
VARIABLES=NA
SCALE=NA

LM=5
1052.000	1036.000
1355.000	962.000
1317.000	654.000
257.000	86.000
116.000	223.000
IMAGE=C:/Users/gomes/Desktop/Morfometria Geométrica/R. robustus/3º estádio/Cabeça 63x/09.jpg
ID=9 : R_robustus3
COMMENT=NA
VARIABLES=NA
SCALE=NA

LM=5
970.000	972.000
1213.000	907.000
1205.000	638.000
272.000	123.000
151.000	277.000
IMAGE=C:/Users/gomes/Desktop/Morfometria Geométrica/R. robustus/3º estádio/Cabeça 63x/10.jpg
ID=10 : R_robustus3
COMMENT=NA
VARIABLES=NA
SCALE=NA

LM=5
890.000	932.000
1145.000	879.000
1143.000	607.000
232.000	44.000
90.000	171.000
IMAGE=C:/Users/gomes/Desktop/Morfometria Geométrica/R. robustus/3º estádio/Cabeça 63x/11.jpg
ID=11 : R_robustus3
COMMENT=NA
VARIABLES=NA
SCALE=NA

LM=5
1017.000	988.000
1317.000	938.000
1292.000	664.000
393.000	54.000
238.000	164.000
IMAGE=C:/Users/gomes/Desktop/Morfometria Geométrica/R. robustus/3º estádio/Cabeça 63x/12.jpg
ID=12 : R_robustus3
COMMENT=NA
VARIABLES=NA
SCALE=NA

LM=5
1096.000	997.000
1371.000	894.000
1315.000	613.000
275.000	179.000
149.000	332.000
IMAGE=C:/Users/gomes/Desktop/Morfometria Geométrica/R. robustus/3º estádio/Cabeça 63x/13.jpg
ID=13 : R_robustus3
COMMENT=NA
VARIABLES=NA
SCALE=NA

LM=5
1007.000	1039.000
1278.000	968.000
1256.000	692.000
346.000	187.000
203.000	306.000
IMAGE=C:/Users/gomes/Desktop/Morfometria Geométrica/R. robustus/3º estádio/Cabeça 63x/14.jpg
ID=14 : R_robustus3
COMMENT=NA
VARIABLES=NA
SCALE=NA

LM=5
1020.000	987.000
1307.000	943.000
1295.000	659.000
393.000	52.000
233.000	168.000
IMAGE=C:/Users/gomes/Desktop/Morfometria Geométrica/R. robustus/3º estádio/Cabeça 63x/15.jpg
ID=15 : R_robustus3
COMMENT=NA
VARIABLES=NA
SCALE=NA

LM=5
1002.000	953.000
1177.000	724.000
1238.000	578.000
331.000	146.000
232.000	271.000
IMAGE=C:/Users/gomes/Desktop/Morfometria Geométrica/R. prolixus/3º estádio/Cabeça 63x/01.jpg
ID=16 : R_prolixus3
COMMENT=NA
VARIABLES=NA
SCALE=NA

LM=5
917.000	973.000
1083.000	787.000
1186.000	636.000
322.000	94.000
195.000	225.000
IMAGE=C:/Users/gomes/Desktop/Morfometria Geométrica/R. prolixus/3º estádio/Cabeça 63x/02.jpg
ID=17 : R_prolixus3
COMMENT=NA
VARIABLES=NA
SCALE=NA

LM=5
927.000	973.000
1098.000	797.000
1176.000	619.000
257.000	126.000
142.000	251.000
IMAGE=C:/Users/gomes/Desktop/Morfometria Geométrica/R. prolixus/3º estádio/Cabeça 63x/03.jpg
ID=18 : R_prolixus3
COMMENT=NA
VARIABLES=NA
SCALE=NA

LM=5
917.000	932.000
1103.000	771.000
1178.000	568.000
296.000	32.000
179.000	161.000
IMAGE=C:/Users/gomes/Desktop/Morfometria Geométrica/R. prolixus/3º estádio/Cabeça 63x/04.jpg
ID=19 : R_prolixus3
COMMENT=NA
VARIABLES=NA
SCALE=NA

LM=5
960.000	993.000
1173.000	882.000
1194.000	601.000
209.000	131.000
102.000	259.000
IMAGE=C:/Users/gomes/Desktop/Morfometria Geométrica/R. prolixus/3º estádio/Cabeça 63x/05.jpg
ID=20 : R_prolixus3
COMMENT=NA
VARIABLES=NA
SCALE=NA

LM=5
1033.000	1006.000
1253.000	893.000
1279.000	626.000
311.000	151.000
198.000	279.000
IMAGE=C:/Users/gomes/Desktop/Morfometria Geométrica/R. prolixus/3º estádio/Cabeça 63x/06.jpg
ID=21 : R_prolixus3
COMMENT=NA
VARIABLES=NA
SCALE=NA

LM=5
922.000	1003.000
1130.000	865.000
1196.000	638.000
264.000	94.000
141.000	208.000
IMAGE=C:/Users/gomes/Desktop/Morfometria Geométrica/R. prolixus/3º estádio/Cabeça 63x/07.jpg
ID=22 : R_prolixus3
COMMENT=NA
VARIABLES=NA
SCALE=NA

LM=5
1074.000	1022.000
1300.000	900.000
1341.000	634.000
400.000	137.000
283.000	262.000
IMAGE=C:/Users/gomes/Desktop/Morfometria Geométrica/R. prolixus/3º estádio/Cabeça 63x/08.jpg
ID=23 : R_prolixus3
COMMENT=NA
VARIABLES=NA
SCALE=NA

LM=5
870.000	999.000
1107.000	892.000
1145.000	637.000
205.000	130.000
93.000	263.000
IMAGE=C:/Users/gomes/Desktop/Morfometria Geométrica/R. prolixus/3º estádio/Cabeça 63x/09.jpg
ID=24 : R_prolixus3
COMMENT=NA
VARIABLES=NA
SCALE=NA

LM=5
909.000	1035.000
1115.000	878.000
1186.000	655.000
255.000	153.000
146.000	290.000
IMAGE=C:/Users/gomes/Desktop/Morfometria Geométrica/R. prolixus/3º estádio/Cabeça 63x/10.jpg
ID=25 : R_prolixus3
COMMENT=NA
VARIABLES=NA
SCALE=NA

LM=5
979.000	993.000
1142.000	819.000
1231.000	625.000
286.000	138.000
176.000	284.000
IMAGE=C:/Users/gomes/Desktop/Morfometria Geométrica/R. prolixus/3º estádio/Cabeça 63x/11.jpg
ID=26 : R_prolixus3
COMMENT=NA
VARIABLES=NA
SCALE=NA

LM=5
924.000	964.000
1118.000	850.000
1179.000	636.000
361.000	138.000
243.000	249.000
IMAGE=C:/Users/gomes/Desktop/Morfometria Geométrica/R. prolixus/3º estádio/Cabeça 63x/12.jpg
ID=27 : R_prolixus3
COMMENT=NA
VARIABLES=NA
SCALE=NA

LM=5
862.000	946.000
1090.000	861.000
1126.000	602.000
285.000	108.000
169.000	213.000
IMAGE=C:/Users/gomes/Desktop/Morfometria Geométrica/R. prolixus/3º estádio/Cabeça 63x/13.jpg
ID=28 : R_prolixus3
COMMENT=NA
VARIABLES=NA
SCALE=NA

LM=5
864.000	968.000
1076.000	849.000
1140.000	625.000
285.000	96.000
170.000	207.000
IMAGE=C:/Users/gomes/Desktop/Morfometria Geométrica/R. prolixus/3º estádio/Cabeça 63x/14.jpg
ID=29 : R_prolixus3
COMMENT=NA
VARIABLES=NA
SCALE=NA

LM=5
1003.000	1016.000
1210.000	846.000
1273.000	631.000
336.000	126.000
220.000	252.000
IMAGE=C:/Users/gomes/Desktop/Morfometria Geométrica/R. prolixus/3º estádio/Cabeça 63x/15.jpg
ID=30 : R_prolixus3
COMMENT=NA
VARIABLES=NA
SCALE=NA

LM=5
972.000	989.000
1263.000	911.000
1246.000	612.000
256.000	86.000
128.000	214.000
IMAGE=C:/Users/gomes/Desktop/Morfometria Geométrica/R. marabaensis/3º estádio/Cabeça 63x/01.jpg
ID=31 : R_marabaensis3
COMMENT=NA
VARIABLES=NA
SCALE=NA

LM=5
981.000	965.000
1304.000	868.000
1197.000	618.000
254.000	137.000
179.000	271.000
IMAGE=C:/Users/gomes/Desktop/Morfometria Geométrica/R. marabaensis/3º estádio/Cabeça 63x/02.jpg
ID=32 : R_marabaensis3
COMMENT=NA
VARIABLES=NA
SCALE=NA

LM=5
974.000	1017.000
1271.000	972.000
1241.000	664.000
214.000	49.000
67.000	197.000
IMAGE=C:/Users/gomes/Desktop/Morfometria Geométrica/R. marabaensis/3º estádio/Cabeça 63x/03.jpg
ID=33 : R_marabaensis3
COMMENT=NA
VARIABLES=NA
SCALE=NA

LM=5
990.000	1016.000
1269.000	943.000
1251.000	649.000
249.000	139.000
120.000	283.000
IMAGE=C:/Users/gomes/Desktop/Morfometria Geométrica/R. marabaensis/3º estádio/Cabeça 63x/04.jpg
ID=34 : R_marabaensis3
COMMENT=NA
VARIABLES=NA
SCALE=NA

LM=5
964.000	973.000
1242.000	883.000
1204.000	635.000
241.000	93.000
124.000	219.000
IMAGE=C:/Users/gomes/Desktop/Morfometria Geométrica/R. marabaensis/3º estádio/Cabeça 63x/05.jpg
ID=35 : R_marabaensis3
COMMENT=NA
VARIABLES=NA
SCALE=NA

LM=5
887.000	994.000
1167.000	922.000
1166.000	672.000
305.000	107.000
188.000	245.000
IMAGE=C:/Users/gomes/Desktop/Morfometria Geométrica/R. marabaensis/3º estádio/Cabeça 63x/06.jpg
ID=36 : R_marabaensis3
COMMENT=NA
VARIABLES=NA
SCALE=NA

LM=5
992.000	971.000
1266.000	900.000
1245.000	628.000
317.000	116.000
206.000	263.000
IMAGE=C:/Users/gomes/Desktop/Morfometria Geométrica/R. marabaensis/3º estádio/Cabeça 63x/07.jpg
ID=37 : R_marabaensis3
COMMENT=NA
VARIABLES=NA
SCALE=NA

LM=5
908.000	921.000
1198.000	846.000
1148.000	558.000
210.000	95.000
110.000	241.000
IMAGE=C:/Users/gomes/Desktop/Morfometria Geométrica/R. marabaensis/3º estádio/Cabeça 63x/08.jpg
ID=38 : R_marabaensis3
COMMENT=NA
VARIABLES=NA
SCALE=NA

LM=5
964.000	993.000
1264.000	927.000
1218.000	597.000
187.000	104.000
83.000	253.000
IMAGE=C:/Users/gomes/Desktop/Morfometria Geométrica/R. marabaensis/3º estádio/Cabeça 63x/09.jpg
ID=39 : R_marabaensis3
COMMENT=NA
VARIABLES=NA
SCALE=NA

LM=5
930.000	992.000
1202.000	920.000
1164.000	638.000
236.000	170.000
124.000	295.000
IMAGE=C:/Users/gomes/Desktop/Morfometria Geométrica/R. marabaensis/3º estádio/Cabeça 63x/10.jpg
ID=40 : R_marabaensis3
COMMENT=NA
VARIABLES=NA
SCALE=NA

LM=5
1007.000	964.000
1305.000	861.000
1228.000	578.000
217.000	157.000
104.000	308.000
IMAGE=C:/Users/gomes/Desktop/Morfometria Geométrica/R. marabaensis/3º estádio/Cabeça 63x/11.jpg
ID=41 : R_marabaensis3
COMMENT=NA
VARIABLES=NA
SCALE=NA

LM=5
937.000	981.000
1226.000	902.000
1197.000	608.000
172.000	72.000
50.000	201.000
IMAGE=C:/Users/gomes/Desktop/Morfometria Geométrica/R. marabaensis/3º estádio/Cabeça 63x/12.jpg
ID=42 : R_marabaensis3
COMMENT=NA
VARIABLES=NA
SCALE=NA

LM=5
928.000	1046.000
1200.000	960.000
1156.000	712.000
217.000	214.000
100.000	336.000
IMAGE=C:/Users/gomes/Desktop/Morfometria Geométrica/R. marabaensis/3º estádio/Cabeça 63x/13.jpg
ID=43 : R_marabaensis3
COMMENT=NA
VARIABLES=NA
SCALE=NA

LM=5
837.000	972.000
1127.000	920.000
1078.000	652.000
232.000	135.000
102.000	257.000
IMAGE=C:/Users/gomes/Desktop/Morfometria Geométrica/R. marabaensis/3º estádio/Cabeça 63x/14.jpg
ID=44 : R_marabaensis3
COMMENT=NA
VARIABLES=NA
SCALE=NA

LM=5
1002.000	1016.000
1291.000	942.000
1244.000	672.000
316.000	160.000
208.000	293.000
IMAGE=C:/Users/gomes/Desktop/Morfometria Geométrica/R. marabaensis/3º estádio/Cabeça 63x/15.jpg
ID=45 : R_marabaensis3
COMMENT=NA
VARIABLES=NA
SCALE=NA
