# Supplementary material for: Immature instars of three species of Rhodnius Stål, 1859 (Hemiptera, Reduviidae, Triatominae): morphology, morphometry, and taxonomic implications
Source: Parasit Vectors. 2022 Mar 18;15:91. doi: 10.1186/s13071-022-05200-2 (PMC8932165; doi:10.1186/s13071-022-05200-2)
Supplement: Supplementary file 3 — Additional file 3. Geometric morphometrics. [file 13071_2022_5200_MOESM3_ESM.zip › Additional file 3-Geometric morphometrics/3rd instar/coord_Dec09_DB.txt]

path	image	ID	COMMENT	VAR	SCALE	x1	y1	x2	y2	x3	y3	x4	y4	x5	y5
C:/Users/gomes/Desktop/Morfometria Geométrica/R. robustus/3º estádio/Cabeça 63x	01.jpg	1 : R_robustus3	NA	NA	NA	886.000	1063.000	1193.000	1001.000	1173.000	730.000	235.000	98.000	107.000	247.000
C:/Users/gomes/Desktop/Morfometria Geométrica/R. robustus/3º estádio/Cabeça 63x	02.jpg	2 : R_robustus3	NA	NA	NA	969.000	1091.000	1284.000	1055.000	1295.000	718.000	282.000	40.000	150.000	204.000
C:/Users/gomes/Desktop/Morfometria Geométrica/R. robustus/3º estádio/Cabeça 63x	03.jpg	3 : R_robustus3	NA	NA	NA	992.000	1095.000	1291.000	1021.000	1281.000	717.000	214.000	93.000	89.000	258.000
C:/Users/gomes/Desktop/Morfometria Geométrica/R. robustus/3º estádio/Cabeça 63x	04.jpg	4 : R_robustus3	NA	NA	NA	932.000	1105.000	1248.000	1020.000	1237.000	724.000	237.000	84.000	104.000	235.000
C:/Users/gomes/Desktop/Morfometria Geométrica/R. robustus/3º estádio/Cabeça 63x	05.jpg	5 : R_robustus3	NA	NA	NA	932.000	1042.000	1211.000	988.000	1216.000	687.000	229.000	77.000	113.000	229.000
C:/Users/gomes/Desktop/Morfometria Geométrica/R. robustus/3º estádio/Cabeça 63x	06.jpg	6 : R_robustus3	NA	NA	NA	959.000	1082.000	1247.000	1031.000	1262.000	736.000	293.000	84.000	143.000	204.000
C:/Users/gomes/Desktop/Morfometria Geométrica/R. robustus/3º estádio/Cabeça 63x	07.jpg	7 : R_robustus3	NA	NA	NA	1007.000	1091.000	1305.000	1030.000	1293.000	730.000	293.000	132.000	161.000	286.000
C:/Users/gomes/Desktop/Morfometria Geométrica/R. robustus/3º estádio/Cabeça 63x	08.jpg	8 : R_robustus3	NA	NA	NA	865.000	1012.000	1143.000	964.000	1144.000	706.000	252.000	65.000	98.000	185.000
C:/Users/gomes/Desktop/Morfometria Geométrica/R. robustus/3º estádio/Cabeça 63x	09.jpg	9 : R_robustus3	NA	NA	NA	1052.000	1036.000	1355.000	962.000	1317.000	654.000	257.000	86.000	116.000	223.000
C:/Users/gomes/Desktop/Morfometria Geométrica/R. robustus/3º estádio/Cabeça 63x	10.jpg	10 : R_robustus3	NA	NA	NA	970.000	972.000	1213.000	907.000	1205.000	638.000	272.000	123.000	151.000	277.000
C:/Users/gomes/Desktop/Morfometria Geométrica/R. robustus/3º estádio/Cabeça 63x	11.jpg	11 : R_robustus3	NA	NA	NA	890.000	932.000	1145.000	879.000	1143.000	607.000	232.000	44.000	90.000	171.000
C:/Users/gomes/Desktop/Morfometria Geométrica/R. robustus/3º estádio/Cabeça 63x	12.jpg	12 : R_robustus3	NA	NA	NA	1017.000	988.000	1317.000	938.000	1292.000	664.000	393.000	54.000	238.000	164.000
C:/Users/gomes/Desktop/Morfometria Geométrica/R. robustus/3º estádio/Cabeça 63x	13.jpg	13 : R_robustus3	NA	NA	NA	1096.000	997.000	1371.000	894.000	1315.000	613.000	275.000	179.000	149.000	332.000
C:/Users/gomes/Desktop/Morfometria Geométrica/R. robustus/3º estádio/Cabeça 63x	14.jpg	14 : R_robustus3	NA	NA	NA	1007.000	1039.000	1278.000	968.000	1256.000	692.000	346.000	187.000	203.000	306.000
C:/Users/gomes/Desktop/Morfometria Geométrica/R. robustus/3º estádio/Cabeça 63x	15.jpg	15 : R_robustus3	NA	NA	NA	1020.000	987.000	1307.000	943.000	1295.000	659.000	393.000	52.000	233.000	168.000
C:/Users/gomes/Desktop/Morfometria Geométrica/R. prolixus/3º estádio/Cabeça 63x	01.jpg	16 : R_prolixus3	NA	NA	NA	1002.000	953.000	1177.000	724.000	1238.000	578.000	331.000	146.000	232.000	271.000
C:/Users/gomes/Desktop/Morfometria Geométrica/R. prolixus/3º estádio/Cabeça 63x	02.jpg	17 : R_prolixus3	NA	NA	NA	917.000	973.000	1083.000	787.000	1186.000	636.000	322.000	94.000	195.000	225.000
C:/Users/gomes/Desktop/Morfometria Geométrica/R. prolixus/3º estádio/Cabeça 63x	03.jpg	18 : R_prolixus3	NA	NA	NA	927.000	973.000	1098.000	797.000	1176.000	619.000	257.000	126.000	142.000	251.000
C:/Users/gomes/Desktop/Morfometria Geométrica/R. prolixus/3º estádio/Cabeça 63x	04.jpg	19 : R_prolixus3	NA	NA	NA	917.000	932.000	1103.000	771.000	1178.000	568.000	296.000	32.000	179.000	161.000
C:/Users/gomes/Desktop/Morfometria Geométrica/R. prolixus/3º estádio/Cabeça 63x	05.jpg	20 : R_prolixus3	NA	NA	NA	960.000	993.000	1173.000	882.000	1194.000	601.000	209.000	131.000	102.000	259.000
C:/Users/gomes/Desktop/Morfometria Geométrica/R. prolixus/3º estádio/Cabeça 63x	06.jpg	21 : R_prolixus3	NA	NA	NA	1033.000	1006.000	1253.000	893.000	1279.000	626.000	311.000	151.000	198.000	279.000
C:/Users/gomes/Desktop/Morfometria Geométrica/R. prolixus/3º estádio/Cabeça 63x	07.jpg	22 : R_prolixus3	NA	NA	NA	922.000	1003.000	1130.000	865.000	1196.000	638.000	264.000	94.000	141.000	208.000
C:/Users/gomes/Desktop/Morfometria Geométrica/R. prolixus/3º estádio/Cabeça 63x	08.jpg	23 : R_prolixus3	NA	NA	NA	1074.000	1022.000	1300.000	900.000	1341.000	634.000	400.000	137.000	283.000	262.000
C:/Users/gomes/Desktop/Morfometria Geométrica/R. prolixus/3º estádio/Cabeça 63x	09.jpg	24 : R_prolixus3	NA	NA	NA	870.000	999.000	1107.000	892.000	1145.000	637.000	205.000	130.000	93.000	263.000
C:/Users/gomes/Desktop/Morfometria Geométrica/R. prolixus/3º estádio/Cabeça 63x	10.jpg	25 : R_prolixus3	NA	NA	NA	909.000	1035.000	1115.000	878.000	1186.000	655.000	255.000	153.000	146.000	290.000
C:/Users/gomes/Desktop/Morfometria Geométrica/R. prolixus/3º estádio/Cabeça 63x	11.jpg	26 : R_prolixus3	NA	NA	NA	979.000	993.000	1142.000	819.000	1231.000	625.000	286.000	138.000	176.000	284.000
C:/Users/gomes/Desktop/Morfometria Geométrica/R. prolixus/3º estádio/Cabeça 63x	12.jpg	27 : R_prolixus3	NA	NA	NA	924.000	964.000	1118.000	850.000	1179.000	636.000	361.000	138.000	243.000	249.000
C:/Users/gomes/Desktop/Morfometria Geométrica/R. prolixus/3º estádio/Cabeça 63x	13.jpg	28 : R_prolixus3	NA	NA	NA	862.000	946.000	1090.000	861.000	1126.000	602.000	285.000	108.000	169.000	213.000
C:/Users/gomes/Desktop/Morfometria Geométrica/R. prolixus/3º estádio/Cabeça 63x	14.jpg	29 : R_prolixus3	NA	NA	NA	864.000	968.000	1076.000	849.000	1140.000	625.000	285.000	96.000	170.000	207.000
C:/Users/gomes/Desktop/Morfometria Geométrica/R. prolixus/3º estádio/Cabeça 63x	15.jpg	30 : R_prolixus3	NA	NA	NA	1003.000	1016.000	1210.000	846.000	1273.000	631.000	336.000	126.000	220.000	252.000
C:/Users/gomes/Desktop/Morfometria Geométrica/R. marabaensis/3º estádio/Cabeça 63x	01.jpg	31 : R_marabaensis3	NA	NA	NA	972.000	989.000	1263.000	911.000	1246.000	612.000	256.000	86.000	128.000	214.000
C:/Users/gomes/Desktop/Morfometria Geométrica/R. marabaensis/3º estádio/Cabeça 63x	02.jpg	32 : R_marabaensis3	NA	NA	NA	981.000	965.000	1304.000	868.000	1197.000	618.000	254.000	137.000	179.000	271.000
C:/Users/gomes/Desktop/Morfometria Geométrica/R. marabaensis/3º estádio/Cabeça 63x	03.jpg	33 : R_marabaensis3	NA	NA	NA	974.000	1017.000	1271.000	972.000	1241.000	664.000	214.000	49.000	67.000	197.000
C:/Users/gomes/Desktop/Morfometria Geométrica/R. marabaensis/3º estádio/Cabeça 63x	04.jpg	34 : R_marabaensis3	NA	NA	NA	990.000	1016.000	1269.000	943.000	1251.000	649.000	249.000	139.000	120.000	283.000
C:/Users/gomes/Desktop/Morfometria Geométrica/R. marabaensis/3º estádio/Cabeça 63x	05.jpg	35 : R_marabaensis3	NA	NA	NA	964.000	973.000	1242.000	883.000	1204.000	635.000	241.000	93.000	124.000	219.000
C:/Users/gomes/Desktop/Morfometria Geométrica/R. marabaensis/3º estádio/Cabeça 63x	06.jpg	36 : R_marabaensis3	NA	NA	NA	887.000	994.000	1167.000	922.000	1166.000	672.000	305.000	107.000	188.000	245.000
C:/Users/gomes/Desktop/Morfometria Geométrica/R. marabaensis/3º estádio/Cabeça 63x	07.jpg	37 : R_marabaensis3	NA	NA	NA	992.000	971.000	1266.000	900.000	1245.000	628.000	317.000	116.000	206.000	263.000
C:/Users/gomes/Desktop/Morfometria Geométrica/R. marabaensis/3º estádio/Cabeça 63x	08.jpg	38 : R_marabaensis3	NA	NA	NA	908.000	921.000	1198.000	846.000	1148.000	558.000	210.000	95.000	110.000	241.000
C:/Users/gomes/Desktop/Morfometria Geométrica/R. marabaensis/3º estádio/Cabeça 63x	09.jpg	39 : R_marabaensis3	NA	NA	NA	964.000	993.000	1264.000	927.000	1218.000	597.000	187.000	104.000	83.000	253.000
C:/Users/gomes/Desktop/Morfometria Geométrica/R. marabaensis/3º estádio/Cabeça 63x	10.jpg	40 : R_marabaensis3	NA	NA	NA	930.000	992.000	1202.000	920.000	1164.000	638.000	236.000	170.000	124.000	295.000
C:/Users/gomes/Desktop/Morfometria Geométrica/R. marabaensis/3º estádio/Cabeça 63x	11.jpg	41 : R_marabaensis3	NA	NA	NA	1007.000	964.000	1305.000	861.000	1228.000	578.000	217.000	157.000	104.000	308.000
C:/Users/gomes/Desktop/Morfometria Geométrica/R. marabaensis/3º estádio/Cabeça 63x	12.jpg	42 : R_marabaensis3	NA	NA	NA	937.000	981.000	1226.000	902.000	1197.000	608.000	172.000	72.000	50.000	201.000
C:/Users/gomes/Desktop/Morfometria Geométrica/R. marabaensis/3º estádio/Cabeça 63x	13.jpg	43 : R_marabaensis3	NA	NA	NA	928.000	1046.000	1200.000	960.000	1156.000	712.000	217.000	214.000	100.000	336.000
C:/Users/gomes/Desktop/Morfometria Geométrica/R. marabaensis/3º estádio/Cabeça 63x	14.jpg	44 : R_marabaensis3	NA	NA	NA	837.000	972.000	1127.000	920.000	1078.000	652.000	232.000	135.000	102.000	257.000
C:/Users/gomes/Desktop/Morfometria Geométrica/R. marabaensis/3º estádio/Cabeça 63x	15.jpg	45 : R_marabaensis3	NA	NA	NA	1002.000	1016.000	1291.000	942.000	1244.000	672.000	316.000	160.000	208.000	293.000
