# Supplementary material for: Immature instars of three species of Rhodnius Stål, 1859 (Hemiptera, Reduviidae, Triatominae): morphology, morphometry, and taxonomic implications
Source: Parasit Vectors. 2022 Mar 18;15:91. doi: 10.1186/s13071-022-05200-2 (PMC8932165; doi:10.1186/s13071-022-05200-2)
Supplement: Supplementary file 3 — Additional file 3. Geometric morphometrics. [file 13071_2022_5200_MOESM3_ESM.zip › Additional file 3-Geometric morphometrics/3rd instar/coord_Dec09_Format.nts]

1 45 10 0
886.000	1063.000	1193.000	1001.000	1173.000	730.000	235.000	98.000	107.000	247.000
969.000	1091.000	1284.000	1055.000	1295.000	718.000	282.000	40.000	150.000	204.000
992.000	1095.000	1291.000	1021.000	1281.000	717.000	214.000	93.000	89.000	258.000
932.000	1105.000	1248.000	1020.000	1237.000	724.000	237.000	84.000	104.000	235.000
932.000	1042.000	1211.000	988.000	1216.000	687.000	229.000	77.000	113.000	229.000
959.000	1082.000	1247.000	1031.000	1262.000	736.000	293.000	84.000	143.000	204.000
1007.000	1091.000	1305.000	1030.000	1293.000	730.000	293.000	132.000	161.000	286.000
865.000	1012.000	1143.000	964.000	1144.000	706.000	252.000	65.000	98.000	185.000
1052.000	1036.000	1355.000	962.000	1317.000	654.000	257.000	86.000	116.000	223.000
970.000	972.000	1213.000	907.000	1205.000	638.000	272.000	123.000	151.000	277.000
890.000	932.000	1145.000	879.000	1143.000	607.000	232.000	44.000	90.000	171.000
1017.000	988.000	1317.000	938.000	1292.000	664.000	393.000	54.000	238.000	164.000
1096.000	997.000	1371.000	894.000	1315.000	613.000	275.000	179.000	149.000	332.000
1007.000	1039.000	1278.000	968.000	1256.000	692.000	346.000	187.000	203.000	306.000
1020.000	987.000	1307.000	943.000	1295.000	659.000	393.000	52.000	233.000	168.000
1002.000	953.000	1177.000	724.000	1238.000	578.000	331.000	146.000	232.000	271.000
917.000	973.000	1083.000	787.000	1186.000	636.000	322.000	94.000	195.000	225.000
927.000	973.000	1098.000	797.000	1176.000	619.000	257.000	126.000	142.000	251.000
917.000	932.000	1103.000	771.000	1178.000	568.000	296.000	32.000	179.000	161.000
960.000	993.000	1173.000	882.000	1194.000	601.000	209.000	131.000	102.000	259.000
1033.000	1006.000	1253.000	893.000	1279.000	626.000	311.000	151.000	198.000	279.000
922.000	1003.000	1130.000	865.000	1196.000	638.000	264.000	94.000	141.000	208.000
1074.000	1022.000	1300.000	900.000	1341.000	634.000	400.000	137.000	283.000	262.000
870.000	999.000	1107.000	892.000	1145.000	637.000	205.000	130.000	93.000	263.000
909.000	1035.000	1115.000	878.000	1186.000	655.000	255.000	153.000	146.000	290.000
979.000	993.000	1142.000	819.000	1231.000	625.000	286.000	138.000	176.000	284.000
924.000	964.000	1118.000	850.000	1179.000	636.000	361.000	138.000	243.000	249.000
862.000	946.000	1090.000	861.000	1126.000	602.000	285.000	108.000	169.000	213.000
864.000	968.000	1076.000	849.000	1140.000	625.000	285.000	96.000	170.000	207.000
1003.000	1016.000	1210.000	846.000	1273.000	631.000	336.000	126.000	220.000	252.000
972.000	989.000	1263.000	911.000	1246.000	612.000	256.000	86.000	128.000	214.000
981.000	965.000	1304.000	868.000	1197.000	618.000	254.000	137.000	179.000	271.000
974.000	1017.000	1271.000	972.000	1241.000	664.000	214.000	49.000	67.000	197.000
990.000	1016.000	1269.000	943.000	1251.000	649.000	249.000	139.000	120.000	283.000
964.000	973.000	1242.000	883.000	1204.000	635.000	241.000	93.000	124.000	219.000
887.000	994.000	1167.000	922.000	1166.000	672.000	305.000	107.000	188.000	245.000
992.000	971.000	1266.000	900.000	1245.000	628.000	317.000	116.000	206.000	263.000
908.000	921.000	1198.000	846.000	1148.000	558.000	210.000	95.000	110.000	241.000
964.000	993.000	1264.000	927.000	1218.000	597.000	187.000	104.000	83.000	253.000
930.000	992.000	1202.000	920.000	1164.000	638.000	236.000	170.000	124.000	295.000
1007.000	964.000	1305.000	861.000	1228.000	578.000	217.000	157.000	104.000	308.000
937.000	981.000	1226.000	902.000	1197.000	608.000	172.000	72.000	50.000	201.000
928.000	1046.000	1200.000	960.000	1156.000	712.000	217.000	214.000	100.000	336.000
837.000	972.000	1127.000	920.000	1078.000	652.000	232.000	135.000	102.000	257.000
1002.000	1016.000	1291.000	942.000	1244.000	672.000	316.000	160.000	208.000	293.000
