# Supplementary material for: Immature instars of three species of Rhodnius Stål, 1859 (Hemiptera, Reduviidae, Triatominae): morphology, morphometry, and taxonomic implications
Source: Parasit Vectors. 2022 Mar 18;15:91. doi: 10.1186/s13071-022-05200-2 (PMC8932165; doi:10.1186/s13071-022-05200-2)
Supplement: Supplementary file 3 — Additional file 3. Geometric morphometrics. [file 13071_2022_5200_MOESM3_ESM.zip › Additional file 3-Geometric morphometrics/3rd instar/coord_Dec09_Format_ALIGNED.txt]

C:/Users/trash/Google Drive/filogentetic_works/trabalho_gustavo/Morfometria Geometrica Resultados Gustavo/3� est�dio/coord_Dec09_Format - {Aligned specimens} - 1 45 10 0
0.14257934009666709 0.31352069434876656 0.36622269236927185 0.25419860804518007 0.33946753573948768 0.055241844361626893 -0.38024013136337964 -0.36925443265433361 -0.46802943684204695 -0.25370671410123985 
0.14351832145210647 0.31139968596060463 0.35680819558526605 0.26981572403696003 0.3461517550183415 0.038959396975232603 -0.38256486946950274 -0.36967482434283944 -0.46391340258621105 -0.25049998262995776 
0.15065000387190725 0.31103475351561227 0.35389265671117848 0.25945884996434465 0.34586375285101062 0.052555350588832303 -0.38298872456024136 -0.36793632035075052 -0.46741768887385471 -0.25511263371803888 
0.14259716856827956 0.32339726168985922 0.36063677017157197 0.2529366584187932 0.34262691846627336 0.04630535198353003 -0.37905352403054876 -0.36644015234327726 -0.46680733317557588 -0.25619911974890508 
0.15100369101460343 0.31144329582235897 0.35155269659042226 0.2646150642310473 0.34684158747456256 0.046501115383253577 -0.38480080749604717 -0.36792224715810029 -0.46459716758354108 -0.25463722827855928 
0.15168094186891529 0.31197265457383988 0.35279157832770203 0.2597139629228114 0.34688342392319044 0.049947178184138977 -0.37592348496061001 -0.35751329096293116 -0.4754324591591978 -0.26412050471785919 
0.14558797020557354 0.3102720132451251 0.35804244558000414 0.26260345346441888 0.34541577241338473 0.04805799387339698 -0.37832407608870522 -0.36646330562939139 -0.47072211211025705 -0.25447015495354952 
0.15249430185979559 0.30889036595827696 0.35827822291193628 0.2540310612641084 0.34161164610516848 0.059976720894067879 -0.37234759764477282 -0.3617608233765105 -0.48003657323212767 -0.261137324739943 
0.15135918734377926 0.3081803232849426 0.36024294840073057 0.26293288104428458 0.3397452658181373 0.051270755263730511 -0.37615090831219378 -0.35684807110886163 -0.4751964932504531 -0.26553588848409626 
0.15598735050999885 0.30898680235749293 0.34800265639014782 0.26243948438201198 0.34669480054466434 0.051061914966733908 -0.37641156188173625 -0.37058890155536023 -0.47427324556307482 -0.25189930015087836 
0.15608418839263891 0.30862288143996441 0.35174957741048801 0.26179985025335945 0.34391153476629049 0.051828258054832918 -0.37252113233244544 -0.36179826728746045 -0.47922416823697195 -0.26045272246069623 
0.14629922066838338 0.3106687188605663 0.36835071345411657 0.25754612285159345 0.33530896878733574 0.053659018330241615 -0.36981549428934185 -0.3561757148066404 -0.48014340862049376 -0.26569814523576102 
0.14888051705635091 0.30984768344023744 0.35824712644466561 0.26033031919481042 0.3434430063981983 0.050934431176051564 -0.37244564068814218 -0.36035131540277549 -0.47812500921107248 -0.26076111840832394 
0.14624144879944284 0.31503599426694445 0.359081198598875 0.26068682925069542 0.34317772527320428 0.044165663492730524 -0.36789610055918964 -0.35624974284685101 -0.48060427211233259 -0.26363874416351923 
0.14947926888477128 0.30953942921556316 0.36207071510219024 0.26180964882994234 0.33845192033847837 0.049815083217667713 -0.36809884815279026 -0.35812561280936728 -0.48190305617264978 -0.26303854845380586 
0.15066614208457857 0.37210243045081637 0.31514445532942836 0.18649445407814763 0.37660700251534329 0.06500304272439697 -0.37482687208327065 -0.36234869461758668 -0.46759072784607958 -0.26125123263577432 
0.16390454399286924 0.36081436818785284 0.29946716989829264 0.1970786017319453 0.38245582321096389 0.065157812933628795 -0.37087828682866486 -0.36934450929652862 -0.47494925027346085 -0.25370627355689823 
0.16360581072366254 0.35171918345618697 0.30859986648245735 0.20911460894459888 0.37657704990962398 0.06310224371776843 -0.37557357837163258 -0.36266954628479098 -0.47320914874411096 -0.26126648983376305 
0.16355057951710472 0.35725068595351928 0.31237564116609773 0.21883521012491783 0.36831421105838436 0.049015110935495605 -0.37572110414892002 -0.367530421921545 -0.46851932759266668 -0.25757058509238767 
0.1621373536587708 0.33075364477809188 0.32969221933193271 0.25379042391757828 0.35653566427956973 0.039144778363392682 -0.38071642522500837 -0.35886928855580175 -0.46764881204526498 -0.26481955850326083 
0.15657930370094675 0.33034023450314409 0.33161312380263525 0.2494161049444088 0.36049066895840298 0.042257492521335142 -0.37825998188496501 -0.35903946511842361 -0.47042311457702002 -0.26297436685046444 
0.16008936755466771 0.34313194952039344 0.32075250834212621 0.23008285043007717 0.36778406250699092 0.050076028199487588 -0.37715824191884617 -0.35781352106478304 -0.47146769648493853 -0.26547730708517525 
0.15159948857014593 0.34029383566193266 0.33010966158175697 0.24499231655717268 0.36338193983764916 0.035559350375027395 -0.37622571402000371 -0.35945374820826953 -0.46886537596954825 -0.2613917543858631 
0.14645698875731594 0.33019537749937045 0.33511966094881135 0.2459380132267128 0.36613586476755972 0.043440007139851002 -0.37914490572679205 -0.36244646892633336 -0.4685676087468949 -0.25712692893960104 
0.15026005863237185 0.35158638726928704 0.31780204650233462 0.22484010366152932 0.37603640140885386 0.04416993030799031 -0.37764570592044527 -0.3657008401900621 -0.466452800623115 -0.25489558104874466 
0.16381117025748937 0.35103128618352392 0.30243556703788327 0.21378040782648991 0.38117158759629766 0.057900692660794277 -0.37649449960218556 -0.36935022977595983 -0.47092382528948495 -0.2533621568948482 
0.15618061372349618 0.34311900592334083 0.32255465972314401 0.23479542442138637 0.36766154988542649 0.043715018044872878 -0.37344271711116012 -0.36211731018624443 -0.47295410622090667 -0.25951213820335567 
0.14754793437543798 0.33439953949819379 0.33829569879737176 0.25343819512096022 0.35909966592659276 0.031727922415357303 -0.37511917828633246 -0.3566471072393817 -0.46982412081307007 -0.26291854979512974 
0.15269574174439929 0.34474941354780431 0.3251802174900717 0.23420856684152555 0.36799437724848788 0.042622473704822916 -0.37729585480532896 -0.36030866473855722 -0.46857448167762994 -0.26127178935559553 
0.15331812156110555 0.35462371571977047 0.31990356176380191 0.21970892130586139 0.37149582211410465 0.047994827430959966 -0.37559864597775616 -0.36126384170983777 -0.46911885946125587 -0.26106362274675432 
0.14238202763910174 0.31636534353955487 0.35760917552929339 0.26179557230440298 0.34807221855716913 0.041283153912666251 -0.37622794065293064 -0.35624543263657166 -0.47183548107263379 -0.26319863712005243 
0.13490838628144977 0.31497670820341328 0.39049389938876883 0.25515418055999978 0.31939269005445475 0.055797570267699707 -0.39004405364713429 -0.36320971262993329 -0.45475092207753876 -0.26271874640117937 
0.15520858173945171 0.30046782987032666 0.36001152163156819 0.26744296120477085 0.3372729540596674 0.054945335051435097 -0.37597558033895062 -0.36301241566258385 -0.47651747709173653 -0.25984371046394883 
0.14594990186915316 0.30939663168370807 0.35430301268681491 0.26384360632453419 0.34984150022329219 0.046060271078065977 -0.37522227529073088 -0.36091324404608871 -0.47487213948852935 -0.25838726504021975 
0.15188355207452411 0.31369366508800833 0.36264894707306977 0.24966337949163975 0.33740148146718674 0.062221152831543391 -0.38101230980245748 -0.35947280498923612 -0.47092167081232311 -0.26610539242195558 
0.1369650580359808 0.32259662896699526 0.36078624900458012 0.25053408325312188 0.34782377772659689 0.047617893508654925 -0.37864734995258181 -0.369235828743183 -0.466927734814576 -0.25151277698558899 
0.14259555450379732 0.31360777796000672 0.35924379643011334 0.26083225297931584 0.34583059112449577 0.046334540000986642 -0.37927184055669116 -0.36764533347914807 -0.46839810150171518 -0.25312923746116134 
0.13630539165833835 0.31438472976022375 0.36796121353454331 0.26718433488766175 0.34038336872866498 0.038131937242283108 -0.379916581685798 -0.3653341711001461 -0.46473339223574861 -0.25436683079002265 
0.14276603734433713 0.31046115011564418 0.36182435678350233 0.27470751506359736 0.34168708393338032 0.034795387694802678 -0.38267462151801152 -0.36167669998733121 -0.46360285654320832 -0.25828735288671295 
0.14471537771252199 0.31384511103243473 0.3620238026032182 0.2656227052127153 0.3409969036161522 0.041496009899863281 -0.37760463148098894 -0.35809686059697676 -0.47013145245090349 -0.26286696554803662 
0.13866524322163823 0.31197456887478986 0.36978028930753654 0.26282034179184272 0.33858106857244841 0.045255904568230809 -0.3745389988377032 -0.36097187316515544 -0.47248760226391973 -0.25907894206970788 
0.14926347558675693 0.3116557530673229 0.35814878375449416 0.2610302277168125 0.3434818972573192 0.049601769587308366 -0.38036014299452725 -0.35612446872940456 -0.47053401360404279 -0.26616328164203917 
0.14975760010284708 0.31194975850974355 0.3642084139314451 0.25333898545615097 0.33756584997344263 0.058867704884377148 -0.37833718818827516 -0.35778174611277819 -0.47319467581945968 -0.26637470273749347 
0.13952375838862263 0.31170571052592305 0.37574346495292577 0.26375810564561047 0.33066049011154108 0.045476162846127814 -0.37093975470219326 -0.36157600024116326 -0.47498795875089628 -0.25936397877649764 
0.1426907696069547 0.31390289392161336 0.36898804032235005 0.26003402916240659 0.335918163944191 0.048907394901306578 -0.38081742822490489 -0.36255395433831916 -0.46677954564859114 -0.26029036364700719 
