# Supplementary material for: Immature instars of three species of Rhodnius Stål, 1859 (Hemiptera, Reduviidae, Triatominae): morphology, morphometry, and taxonomic implications
Source: Parasit Vectors. 2022 Mar 18;15:91. doi: 10.1186/s13071-022-05200-2 (PMC8932165; doi:10.1186/s13071-022-05200-2)
Supplement: Supplementary file 3 — Additional file 3. Geometric morphometrics. [file 13071_2022_5200_MOESM3_ESM.zip › Additional file 3-Geometric morphometrics/3rd instar/coord_Dec09_Format_CS.txt]

C:/Users/trash/Google Drive/filogentetic_works/trabalho_gustavo/Morfometria Geometrica Resultados Gustavo/3� est�dio/coord_Dec09_Format  - Centroid sizes -  1 45 10 0
1353.6246156154225
1459.0062371354004
1468.9731107137393
1428.0778690253553
1379.88115430279
1407.582324413034
1397.005941290158
1324.6578426144617
1459.3553371266369
1273.1425686073026
1294.5467160361577
1332.0842315709619
1364.9376542538489
1275.3098447044156
1332.6072189508807
1162.1493879876205
1172.7963165017193
1206.6262055831542
1210.3834103291406
1302.6380924877026
1282.562591065247
1270.6299225187483
1269.1781592826123
1258.5002185140852
1232.8818272648844
1222.2019473065818
1133.4060172771274
1174.2636841868184
1186.7021530274562
1249.546317668937
1356.8541557588273
1284.7975716041808
1448.0207180838263
1352.2095991376486
1326.5365430322679
1229.5394259640477
1269.3730736075979
1267.0120757119878
1383.9362702090009
1264.0382905592694
1334.4017386079802
1393.939740447915
1283.1819824171473
1222.3246704538039
1282.4476597506819
