# Supplementary material for: Immature instars of three species of Rhodnius Stål, 1859 (Hemiptera, Reduviidae, Triatominae): morphology, morphometry, and taxonomic implications
Source: Parasit Vectors. 2022 Mar 18;15:91. doi: 10.1186/s13071-022-05200-2 (PMC8932165; doi:10.1186/s13071-022-05200-2)
Supplement: Supplementary file 3 — Additional file 3. Geometric morphometrics. [file 13071_2022_5200_MOESM3_ESM.zip › Additional file 3-Geometric morphometrics/3rd instar/coord_Dec09_Format_ProcrRes.txt]

C:/Users/trash/Google Drive/filogentetic_works/trabalho_gustavo/Morfometria Geometrica Resultados Gustavo/3� est�dio/coord_Dec09_Format - {Procrustes residues OP} - 1 45 10 0 - Orthogonal projection of the preshape data to the Kendall tangent space
-0.0068086826737798669 -0.0096498871880080772 0.018883362960689216 0.0047343624820663233 -0.010833974390895763 0.0066780637513128033 -0.003680243585456603 -0.0073309410708151945 0.0024395376894427896 0.0055684020254441746
-0.0058533985289860695 -0.011735627809593915 0.0095067714907563772 0.020378702631254925 -0.0041115265337110379 -0.0095990838455075871 -0.0060460758597460189 -0.0077908296502783789 0.0065042294316866589 0.0087468386741248738
0.0012355340083326782 -0.012193040924228602 0.0064918356553981295 0.0099504401903920646 -0.0044997733398933829 0.0039829724296343502 -0.0063621720374779436 -0.0059487551948701478 0.0031345757136404945 0.0042083834990720159
-0.0068235097424483599 0.00015603653823987804 0.013221513970115856 0.003417881109636027 -0.007751165976176113 -0.0022690444476812519 -0.002411321978994671 -0.0044375459355657822 0.0037644837275032164 0.0031326727353711281
0.0015991112442649575 -0.011763103413748095 0.0041748708075474532 0.015123170002330148 -0.0034987473350533635 -0.0020680476566247181 -0.0081991847657131231 -0.0059586428058353291 0.0059239500489538417 0.0046666238738781729
0.0022601487343149769 -0.011268818975856604 0.0053760551513834035 0.01019499386835783 -0.0034949297709376964 0.0013727444254281805 0.0007190065255567174 0.0044895936294436292 -0.0048602806403177934 -0.0047885129473732024
-0.0038184470359966614 -0.012938360986001683 0.010660347526745079 0.013108490827899919 -0.0049288711014095626 -0.00051176650051197895 -0.0017178216754023118 -0.0044952496216888183 -0.00019520771393666952 0.0048368862803025714
0.0030978892799969227 -0.014298365223408261 0.010919386512765993 0.0045528054917320405 -0.0087095373754013349 0.011410212883971921 0.0042334381851116404 0.00018299426152006137 -0.009541176602473618 -0.001847647413816017
0.0019710182590177878 -0.01499057477307144 0.012903278799440761 0.013468391149735037 -0.010556587406186278 0.0027069270888517385 0.00040934827777215979 0.0050757749514522485 -0.0047270579300444163 -0.0062605184169678696
0.006583759941606513 -0.01421745694154115 0.00062713058242658271 0.012949242029480255 -0.0036432146751402515 0.0024930735014062431 0.00018756738381450061 -0.0086276937501248881 -0.0037552432327076744 0.0074028351607795806
0.0066803870319146839 -0.014581833865375923 0.0043735614934137523 0.012309255897038757 -0.0064269747426197836 0.0032593480641150028 0.0040785282738068987 0.00016345120595017901 -0.0087055020565157543 -0.0011502213017279272
-0.0030624435063102053 -0.012444841219199091 0.02107266992912309 0.0081258937168503659 -0.0149307328009298 0.0051038064996571349 0.0066779518175904308 0.0056839176077734775 -0.0097574454394736831 -0.0064687766050820494
-0.00052525026906976267 -0.013361284829580631 0.010866539499428226 0.010836441858430731 -0.0069001131215365684 0.0023648820800262959 0.0041589754924041614 0.0016151660481606156 -0.0076001516012261169 -0.0014552051570370927
-0.0031574820022568489 -0.0081581845752767522 0.011716507128527155 0.011204368279568559 -0.0071493632117856851 -0.0044016631531145515 0.0086912829104778301 0.0057001757064075384 -0.010100944824962807 -0.0043446962575847126
0.00010198575474581854 -0.013607919295054834 0.014756356232964833 0.012363337477655376 -0.011824406298689711 0.00125479390157916 0.0084339683933373072 0.0037718597661502984 -0.011467904082358676 -0.0037820718503299433
0.0018464342773751811 0.050161282664896667 -0.030873495466832639 -0.062020757814672242 0.027638139983889698 0.016624012689669058 0.00030047368216219381 -0.0018020639898648078 0.0010884475234053184 -0.0029624735500287935
0.015065086407228503 0.038830495776059848 -0.046596700742619776 -0.051469590472726527 0.033440649221047641 0.016772362545452536 0.0042988418726024186 -0.008750030731351683 -0.0062078767582589255 0.0046167628825659057
0.014537943733476494 0.029241193787023199 -0.037995074641443458 -0.039815005938596305 0.027026276359205154 0.014642540896191165 0.00017929809138904004 -0.0015216985292969901 -0.0037484435426272389 -0.0025470302153208502
0.014394765591648347 0.034582440990198714 -0.0344237837507727 -0.030241268043900371 0.018557209835457437 0.00052681789904963829 0.00025345868133264116 -0.0061695044614200854 0.0012183496423340545 0.0013015136160720586
0.012746214381686419 0.0075763213135260736 -0.017654356208605261 0.0043209740752814738 0.0062268462207381026 -0.0094200153759648429 -0.0041486817209843811 0.0030617534118963646 0.0028299773271646747 -0.0055390334247388817
0.0071713821350850443 0.0071266059725957204 -0.015772471927217473 -8.1369775190850285e-05 0.010142497938114892 -0.0063127568855866709 -0.0016499355466076289 0.00293223542710698 0.00010852740062482907 -0.0036647147389252677
0.010789350011807308 0.020151749381337045 -0.026382201739100292 -0.019234434504611809 0.017688916739366945 0.0015408567539901444 -0.00082018744461957727 0.0038967595888694771 -0.0012758775674545503 -0.006354931219585136
0.0022252226907688334 0.017153014358975423 -0.017197681933777968 -0.0044489562642956275 0.013112688382540288 -0.012999958078634469 0.00029949699293267684 0.0024364144513030796 0.0015602738675359398 -0.0021405144673484477
-0.0029514612584006176 0.0069806057751191815 -0.012267163470027362 -0.0035603439554960752 0.01578645457977507 -0.0051304140581042478 -0.0025335273337333437 -0.00047348810134631089 0.0019656974823860709 0.0021836403398270976
0.0010393485090714194 0.028777752590594015 -0.02914826736414702 -0.024344745183430504 0.026127224424544584 -0.0043394594981704965 -0.0015075603308509419 -0.0041826982210465338 0.0034892547613817985 0.0040891503120533135
0.014769030393104345 0.028608951914653891 -0.044099556421538066 -0.035106245125022736 0.031681141847614669 0.0094493533376418665 -0.00080647307441852542 -0.0082647113225453143 -0.0015441427447629441 0.0053126511952722721
0.0068547122846319402 0.020082811243565271 -0.024640232526061671 -0.014565084236791769 0.017505708704006712 -0.00482856786266481 0.0029605824663464855 -0.00034432042215756103 -0.0026807709289238188 -0.00034483872195117948
-0.0018515568562226213 0.011204148279819345 -0.009070295718315434 0.0039547982833909451 0.0087712632836268317 -0.016839586417768698 0.0014696178497542699 0.0053041690717779942 0.00068097144115669 -0.0036235292172198397
0.0033657231279681336 0.021704312192353439 -0.022024247532564052 -0.015158817124167414 0.017828881655071637 -0.0059224506347013914 -0.00088217712726379113 0.0014742997427315448 0.0017118198767877985 -0.002097344176216237
0.0041033549670621474 0.031827938656907362 -0.027032932912706101 -0.029466002392392651 0.021600582172642713 -0.00051263022397789919 0.00052451785715315266 0.00023990082593590423 0.0008044779158479301 -0.0020892068664730146
-0.0070302664957933355 -0.0068577441541253295 0.010213413220034377 0.012290795797050506 -0.0022862057451903221 -0.0072885169501347036 0.00039312754697879565 0.0057368613649964074 -0.0012900685260299402 -0.0038813960577869788
-0.014267236321304593 -0.0077343888014775979 0.043648417682595184 0.0060446237236544791 -0.030410760739478456 0.0073028377306790689 -0.014019559415675408 -0.001800804537638586 0.015049138793863201 -0.003812268115217371
0.0058577941774698872 -0.022622200871610734 0.01275876711767137 0.018040895011969905 -0.012941242847651295 0.0063936590426904288 0.00049044927242735542 -0.0011791340999735937 -0.0061657677199175448 -0.00063321908307617525
-0.0034604642866403138 -0.013822285219597569 0.0069117330861146811 0.014342049364794135 -0.00051240314105454807 -0.0025107730279684414 0.0013939330845375644 0.0010643790259416835 -0.0043327987429575623 0.0009266298568298692
0.002493387601033124 -0.0094815495873900313 0.015304638030341752 0.00019555748160478281 -0.012905050764678926 0.013656675986050373 -0.0044470234695301279 0.0024558753144303877 -0.00044595139716605003 -0.0068265591946957971
-0.012446205584664997 -0.00062422941885261971 0.013392882724946865 0.001031027609697914 -0.002532230112306931 -0.00095344234959218472 -0.0020288793526865544 -0.0072560313762734391 0.003614432324711269 0.0078026755350203147
-0.0068126119747135474 -0.0096063803892098253 0.011857631258388662 0.011334369278138377 -0.0045181541939808521 -0.0022357890233231162 -0.0026611768711195735 -0.0056730395818916611 0.002134311781425164 0.006180839716285913
-0.013045944229452985 -0.0087064871729989959 0.020707184118445771 0.017781353041237003 -0.0098321139534807249 -0.010419917018866432 -0.0034491699187325538 -0.0034995611044537356 0.0056200439832201979 0.0048446122550818982
-0.0065757843058197544 -0.012609484700939047 0.014592448745400891 0.025320421118154045 -0.0085060887151409623 -0.013753373631983146 -0.0062311921304532905 0.00013485979295197945 0.0067206164060128609 0.00090757742181615808
-0.0046751820194498375 -0.0093309587042379148 0.01467857455230507 0.016154223157404276 -0.0093105554613880162 -0.007068595438167442 -0.0010383488266267026 0.0038327773023979876 0.00034551175515928206 -0.0035874463173970472
-0.0107006900586175 -0.011148226545945751 0.022492319764140629 0.013392983643819099 -0.01166864368533126 -0.0033006950838274122 0.0019652083321414909 0.00089810204356233561 -0.002088194352333414 0.00015783594239174303
-0.00014389101822636328 -0.011556674918319122 0.010764478353917979 0.011533679730790811 -0.0068649724295008138 0.0010317005897516854 -0.0037514955367642794 0.0058458873082124878 -4.1193694265834191e-06 -0.0068545927104358972
0.00036863743493844789 -0.011222856303887214 0.016866899184653894 0.0038731703508018897 -0.012737864132159844 0.010303618727652574 -0.0017749312265572074 0.004144022567422842 -0.0027227412608755164 -0.0070979553419901475
-0.009796685379061457 -0.011318677593082735 0.028561262234063214 0.01440671079587718 -0.019482553320629863 -0.0030656488552792795 0.0054497878149478429 0.00018376718171577572 -0.0047318113493201169 -0.0002061515292306193
-0.0066847792750159632 -0.009240702896318731 0.021677713721208906 0.010590613844718565 -0.014354096036887254 0.00034766936295933977 -0.0042889831688124082 -0.00066068333866841841 0.0036501447595061257 -0.0010368969726906874
