# Supplementary material for: Immature instars of three species of Rhodnius Stål, 1859 (Hemiptera, Reduviidae, Triatominae): morphology, morphometry, and taxonomic implications
Source: Parasit Vectors. 2022 Mar 18;15:91. doi: 10.1186/s13071-022-05200-2 (PMC8932165; doi:10.1186/s13071-022-05200-2)
Supplement: Supplementary file 3 — Additional file 3. Geometric morphometrics. [file 13071_2022_5200_MOESM3_ESM.zip › Additional file 3-Geometric morphometrics/3rd instar/coord_Dec09_Format_ProcrRes_PC.txt]

C:/Users/trash/Google Drive/filogentetic_works/trabalho_gustavo/Morfometria Geometrica Resultados Gustavo/3� est�dio/coord_Dec09_Format - {Procrustes components} - C:/Users/trash/Google Drive/filogentetic_works/trabalho_gustavo/Morfometria Geometrica Resultados Gustavo/3� est�dio/coord_Dec09_Format - {Procrustes residues OP} - 1 45 10 0 - Orthogonal projection of the preshape data to the Kendall tangent space
-0.022536347565413981 0.01250002622599964 -0.0046672159298517561 -0.0094321577396840241 0.0026790036985843671 0.0003417609275858344 1.1927577906463253e-06 8.2410954773673092e-09
-0.024353348692011188 -0.012765202006876074 -0.010363284510631017 -0.011601600630786645 0.0013866825668951621 0.00055003466723169451 -2.0039855767590813e-07 1.0919204908604483e-06
-0.015984996045254593 -0.00079989002630636663 0.0017980219799681107 -0.012473252299044795 -0.0034251150638189734 -0.0012831058850151442 4.5068054279652492e-07 -1.9099308866366797e-07
-0.013257433994172129 0.0058452990641429904 -0.010849206536321505 -0.0017796560620067898 0.0017664615977156703 0.0033710303153922671 1.3251138370135376e-06 -2.48131094070605e-07
-0.017031365443894959 -0.0086525414159423358 -0.0018417202007263301 -0.012694504196657999 -0.0055706902990255193 -0.0004081734939785002 1.6872408600539061e-07 4.5222142691897071e-07
-0.014833115563766852 -0.0032534879994287141 0.0095018679066442568 0.0031163550802029726 -0.0019609006752857767 -0.0030494263376954602 5.8513948316221177e-07 8.7089429527730054e-07
-0.02142262799240259 -0.0028613158811064375 -0.00026576110285569986 -0.00748410830281867 0.0033595467482566456 -0.0012677986427900472 1.5558940816501679e-07 5.3400457458610377e-08
-0.017744196150271067 0.0093910592278301855 0.016015632876152645 -0.0012543081493926142 0.0029582700728602446 -0.00026479972024917142 1.0324157271896384e-06 4.0557927080870932e-07
-0.025378914570786903 0.00074321535594940675 0.010071684452861798 0.0042516527905239847 -0.0038169895424228386 -0.0012234439760853406 -4.1515513741715616e-07 3.7188168348022653e-08
-0.013937507272461196 -0.0073316748891301305 0.010383940835358577 -0.013964068010287317 0.0024778499952708135 0.0041160440628628774 -2.3009606959210373e-07 -7.5226710764223371e-07
-0.017174164853643103 -0.0039717350144532473 0.015855148230377033 -0.0014548858356611806 0.0011986752699239636 0.0023293184190962615 1.3961382195086178e-08 6.9923689822331582e-08
-0.028272674340366923 0.01106905188341408 0.009474845504891612 0.010337488503949195 0.0039012812717732367 0.0010187066645765195 4.079882024510869e-07 6.4686291252342553e-07
-0.02082301359005357 0.0004057884729656466 0.0094695846221108156 0.0018894700850185784 0.0041644695755827018 -0.00066379008432429292 -7.9687277476214041e-07 -1.3945624476801666e-06
-0.019876006444069106 -0.0023544081599436374 0.0062862186584864994 0.011852188473114081 0.0073039376436304735 0.0015220426729541309 -2.6977834680346618e-07 -1.3506242576438472e-07
-0.025850602833103135 0.001989696923525268 0.012213721628751499 0.0077655427546106841 0.0059000728312614981 0.0030566596531659885 8.7372595083869825e-08 5.7055966775395716e-07
0.085729719388735789 0.029841513008807816 -0.009208552308395318 0.0058246339140476796 0.0022238883058745729 -0.0025652158274020536 -1.0723209793578586e-06 -1.7832840662045796e-10
0.088280218010556633 0.011799789968413044 0.0088744303170737553 -0.0076709707096689703 0.0059171571435277116 0.0013749164406113175 -1.242638945822723e-06 9.1991169082629009e-07
0.069744050025263279 0.0085892105964856681 0.010107251076135897 -0.0023409581059424954 -0.0026189372673147506 -0.0028235666237547757 -3.2013335833636081e-07 -2.1161610818699883e-08
0.061374179225559919 -0.00036557272853603303 -0.0020140609964425576 -0.0014341151149832145 -0.0033994719696399628 0.010077051883426003 4.0293471262504987e-07 -2.1757533765658695e-07
0.015051737075415695 -0.018119151399429951 0.0024147358661265558 0.0030005936980407144 -0.012325570620020369 0.004344781288054037 -3.5909440897511843e-07 -4.4180841101088084e-07
0.017011182793686696 -0.01359050429955498 0.002062159980468312 0.0030417990202145488 -0.0053109012129814318 -0.0004186946255908318 7.7572412509122057e-08 -5.3336892091675452e-07
0.043060877636349706 -0.0036364675884392964 0.0046808108577685416 0.0052983978304786449 -0.0063044449201134795 -0.0013905347895158057 7.2521904865619803e-07 1.2834642452985972e-07
0.025057522578602807 -0.014691795673587625 -0.0078244744780018808 0.0075487033834229899 -0.00094966251352917252 0.001835946609375838 2.5236943631862414e-07 -2.3248126409722552e-07
0.017699380682384202 -0.0099710088164096725 -0.0059762353222869383 -0.0017966471536911281 0.0027148012919038533 -0.0070636403685641414 6.0097075035088661e-07 -1.8504797867863274e-07
0.053306279305405282 -0.0058367163436696739 -0.011092179899376952 -0.0017016743873721533 0.0036161402253078183 -0.0021252779338142833 1.919219491807074e-07 -1.4210616760114512e-07
0.072289991573876528 -0.001557680304461509 0.0065317184323306163 -0.011451991222595869 0.00095789501116648067 -0.00093400956745337842 -1.0145416107225531e-06 -1.025460817004548e-07
0.0388746005268229 -0.0089402600959629982 3.5480668325512573e-05 0.0035878389497317996 0.0019046267936966195 0.0023180194548879512 7.4580611928712001e-07 -4.8717440322208587e-08
0.010681559246947501 -0.017146626496166502 -0.0091575088414324532 0.011667520308119116 0.00047440321226090946 0.00066166149930980609 2.4501707545005781e-07 5.3623961875873694e-07
0.037915574737791891 -0.0074642576881570107 -0.0060988561130004195 0.00497644631685911 -0.0013984560763622359 -0.00087142387279107137 9.7721224862523832e-07 3.2301352122590405e-07
0.054941476219889429 0.0018201138870669721 -0.0065848047291323522 0.0057668593998177649 0.00026039001022222421 9.7387321040031386e-05 4.9545606804909069e-07 -3.2607137209945698e-07
-0.017888086584133329 -0.0061050057773384498 -0.0034874105759145212 0.0079947377392143772 0.0016104581475185808 -0.0046409185968302414 -2.2044411303518731e-07 2.451580527119317e-07
-0.045530676046515631 0.030625543738926637 -0.021132485482774493 -0.0006726924896018582 -0.012651129965910649 0.0018674720111450634 -8.1837065228477536e-07 3.3381952652740843e-07
-0.031308497284128135 -0.0006144274228844813 0.016073834249498185 -0.0058917452577394941 -0.0020692821511051379 0.0015061876735546838 -7.1559407874483873e-07 3.6792712002715802e-07
-0.018776928629706671 -0.0079323551013287669 0.0044644650181967262 -0.00096865817736954804 0.0047312394986900016 -0.0049507166658995586 -5.7751365706618617e-07 -1.6501031947769012e-07
-0.017549492023541571 0.01739702023014349 0.0078927492005240601 -3.1683203359121095e-05 -0.0088358687050378807 -0.0015877168241594816 8.8675850650941045e-07 -4.651201363799597e-07
-0.011059553695084642 0.0069429331004140973 -0.013911654749305578 -0.0060610624225013888 0.008319423840856835 -0.0011182684019791209 1.4343808020080093e-06 -1.4514215425029137e-07
-0.019923022990314791 -0.0016548283426857148 -0.0059836738976904932 -0.0076193052487949749 0.004260993341896945 -0.0010047440544870487 1.427735019786814e-07 -3.839459534411881e-07
-0.031350811766609858 -0.0037208813947319955 -0.016062898044973455 -0.0016913522871255858 0.0038779729235398448 0.00051192832333304299 -9.1501186742434792e-07 -1.3095346801091177e-07
-0.03253404242494469 -0.014348536761089896 -0.010949004394638384 -0.00091350577673120388 -0.0038584781388770147 -0.00043549665863460883 -1.7003541454535098e-06 5.0599562125116983e-07
-0.026007510595387331 -0.0046351837506353345 -0.0034336006557492186 0.00595813691522283 -0.0017523093346995017 -7.9260195823112849e-05 -6.3325019747091475e-07 -1.2293437283666768e-08
-0.031337296286183834 0.0037515961914729745 -0.0050943683901467918 0.0042985870863969742 0.0060658813370105319 -0.00057786288302008669 -1.0444926706453406e-06 -1.0536254846352146e-06
-0.020547090608372252 -0.00044126669953413727 0.0041011376996492365 0.0038369866373911478 -0.0070044772141243765 -0.0045177242329416892 -1.3621473051264078e-07 1.2414326459387389e-07
-0.021583812974512399 0.01392776267370917 0.0079904456205700108 0.0032527245941239308 -0.0055681175771879234 -0.0020816082093502476 3.8798754118220605e-07 -4.915983648192063e-07
-0.038259786017302164 0.0082469152677845537 -0.0036594439222126045 0.0071298504428556411 0.0076044620152701916 0.0056688265924811545 -4.3458459422817189e-07 2.7942155414342838e-07
-0.028885425748879583 0.0078762462607393328 -0.0066414846004095333 -1.1611139539711711e-05 -0.0028151811230409016 0.00077744199206499485 1.3073766889221128e-07 -1.5099947440805252e-07
