# Supplementary material for: Immature instars of three species of Rhodnius Stål, 1859 (Hemiptera, Reduviidae, Triatominae): morphology, morphometry, and taxonomic implications
Source: Parasit Vectors. 2022 Mar 18;15:91. doi: 10.1186/s13071-022-05200-2 (PMC8932165; doi:10.1186/s13071-022-05200-2)
Supplement: Supplementary file 3 — Additional file 3. Geometric morphometrics. [file 13071_2022_5200_MOESM3_ESM.zip › Additional file 3-Geometric morphometrics/3rd instar/coord_Dec09_Format_PW_CS.txt]

C:/Users/trash/Google Drive/filogentetic_works/trabalho_gustavo/Morfometria Geometrica Resultados Gustavo/3� est�dio/coord_Dec09_Format - {centroid size AND partial warps scores - U1, U2 last columns - first column is size} - 1 45 10 0
1353.6246156154225 -0.01703934069591757 0.011527134344806265 0.01567449681265471 0.0054421700919807196 -0.0017455385515514552 -0.0081062380784151476
1459.0062371354004 -0.019342137941573891 -0.011650788709095174 0.020352117808479887 0.0078682490005685182 0.0047089835104578174 0.0013337457917539147
1468.9731107137393 -0.0081629178152337386 -0.0031346311724202345 0.013295521476510806 0.0073270932750082304 0.00071879026165944777 -0.010520321979651425
1428.0778690253553 -0.013314418969129297 0.0070736159889307447 0.0099872544153146604 -0.00087032767644631449 0.0033589812064410479 0.0017327458631683466
1379.88115430279 -0.0095735388821859332 -0.010431179982974296 0.015549225196270978 0.0064097326389293717 0.0043333952805038956 -0.0071718098739503543
1407.582324413034 -0.011976767803859981 -0.0064756222300043232 -0.0023195168472091494 0.0028929031629009107 -0.0045736903235459479 -0.010547919398218456
1397.005941290158 -0.016489995611081974 -0.0034331699462281495 0.011524171258651073 0.0085756584375783016 -0.002259108775411336 -0.0054686440409799451
1324.6578426144617 -0.012659990417678497 0.0061074178300440894 -0.0029079857067399002 0.010268557783423742 -0.0078830542622695329 -0.016558258491951024
1459.3553371266369 -0.021350069072115837 -0.0037222253320088458 -0.00069441854887477249 0.0029804875245316434 -0.0032784315545765479 -0.016636928500919548
1273.1425686073026 -0.0064232950045613538 -0.0075953137834456654 0.0067717838955863091 0.018247372989979437 0.0012007080356379201 -0.0079296708478598255
1294.5467160361577 -0.012577331518790695 -0.0062313167001335377 -0.0036909075332468228 0.012522160125624468 -0.0030897243530753518 -0.012835733526811048
1332.0842315709619 -0.027703313873734467 0.0081652306596054804 -0.0052026619628612308 0.0032860911085269119 -0.0076785058387827997 -0.014225794858475924
1364.9376542538489 -0.018092229268986026 -0.0014046819154902969 -0.00097816532158616831 0.0080574698258254265 -0.0061836860244268111 -0.0099872823966111173
1275.3098447044156 -0.022567198887586702 -0.0023418576637068279 -0.0077644517227138101 0.0042493878395032658 -0.0054457954870994968 -0.0031052069982488483
1332.6072189508807 -0.025083860746038335 0.00046673077921598687 -0.0065305790197065618 0.0090137209076324408 -0.0058065618433858716 -0.011360034591284018
1162.1493879876205 0.0723501706332111 0.0351070367512792 -0.022100585249597425 -0.02355772437229791 0.011896592955602733 0.034226326857795149
1172.7963165017193 0.080920699900068727 0.017970425704202479 -0.024883587564976672 -0.0018704156932994043 0.005885981536508331 0.024504715212178996
1206.6262055831542 0.064855188906175851 0.010393508713281055 -0.022181729785888709 -0.0075190489473258336 0.0025949768765222226 0.013426231700794352
1210.3834103291406 0.053263301351147062 0.0053500227994414925 -0.017560548479253518 -0.0062087520690894162 0.015386165771752945 0.0216685983026456
1302.6380924877026 0.01350949424859791 -0.018551056350911026 -0.0080309317933138814 -0.0045875753596363884 0.0099842049511003686 0.0044759215127795106
1282.562591065247 0.014675525299470887 -0.013229646173214375 -0.0077584520736984786 -0.0037876483384696757 0.0027624791785170011 0.0070244404990744075
1270.6299225187483 0.0377186611560048 -0.0029334593327240855 -0.017539863899797944 -0.0098976730659528223 0.0029917767595783996 0.010711444219805718
1269.1781592826123 0.017243899850818801 -0.010841719617058324 -0.0090114811003165537 -0.0082572784562478345 0.0056027496922423509 0.019937662199594412
1258.5002185140852 0.015386651344628346 -0.0078769337061126016 0.0010263387143773558 -0.0037371516418705291 -0.0041694821523576573 0.013915618797540686
1232.8818272648844 0.045027776856470428 0.00036534248500858901 -0.0076278159758195255 -0.0091205106592086617 0.0032029671040034471 0.029189250513564073
1222.2019473065818 0.068756979576732838 0.0029982939982877354 -0.015485846585841718 -0.00019556056983664099 0.0026734845146484686 0.019672901176900119
1133.4060172771274 0.031763706060057122 -0.0046622543694843964 -0.014643076452427069 -0.0036257887107613712 0.0032309928280925809 0.018557394923986007
1174.2636841868184 0.0026615435108258588 -0.013866230369675237 -0.0071200190551226426 -0.0083924300561176689 0.0039471284787391892 0.018287388457344692
1186.7021530274562 0.030476484272967955 -0.0040444543755268989 -0.010724985897414066 -0.010360324036812162 0.003742930756140937 0.019827993194428746
1249.546317668937 0.044888292067797445 0.0064868441343794792 -0.016048875800377355 -0.013539666576267102 0.0058888923934180002 0.024707992584099787
1356.8541557588273 -0.019176465506086333 -0.0070501793175034326 0.0020996396731786972 -0.0033599742614343949 -0.0042403947042251875 0.00011812663611009197
1284.7975716041808 -0.040080864513971033 0.025131967847566428 0.026534756519097015 -0.014555873225676953 0.0020333813858217477 -0.016129454177763486
1448.0207180838263 -0.022415883949857798 -0.0051075224285294539 0.0040657844756551188 0.014175654830226961 -0.0023991594997622842 -0.021633758222973094
1352.2095991376486 -0.015803416613553115 -0.0090139444503566299 0.0041964264416418009 0.0070549812334487292 -0.0070663766657152816 -0.0040645056542827811
1326.5365430322679 -0.011692442582503536 0.011283641386238647 0.0024799257256164944 -0.0025010261804557597 -0.0022619600354044219 -0.020915852740320907
1229.5394259640477 -0.010788542625548105 0.0095521723724063048 0.014712377219399069 0.0013987716765855034 -0.0022188046020476283 0.0068585230664328515
1269.3730736075979 -0.016219864027231641 -0.0011580908188081277 0.014194989942684377 0.0062531209735752821 -0.0011784934690492143 -0.0014413278790150533
1267.0120757119878 -0.030368943001590768 -0.0024266272450987735 0.018202246838565243 0.00078771040378624734 0.0019456478484381886 0.0021991817289589246
1383.9362702090009 -0.029669765328018009 -0.015306554019468269 0.016023431669266536 -2.4488946770213037e-05 0.005674781618942513 -0.001827781376422445
1264.0382905592694 -0.025472742033060818 -0.0062423843293207574 0.004973765766395387 -0.0014714657295284359 0.00083051552934372747 -0.005224609744658255
1334.4017386079802 -0.030868868972429232 0.0033831890429923198 0.0080695827861917147 0.0020996806165412942 -0.0046385556931473303 -0.0044255538199475287
1393.939740447915 -0.01693337289736226 -0.0051642391178785422 0.002765971525958014 -0.0030252832008790136 -0.0025918581653641744 -0.013193137784805112
1283.1819824171473 -0.017114967740920563 0.0084830186832649604 0.00086382284416512255 -0.0014660895736561129 -0.00442530681512859 -0.019101821377295825
1222.3246704538039 -0.038785703837771399 0.0084737440132722774 0.0053720988119447654 0.0047372304366945202 -0.0023548241957540776 -0.0067283167037024061
1282.4476597506819 -0.02575012489659792 0.0055767459229538663 0.012070756559180067 -0.0017161275348308829 0.00082327997593383071 -0.0097481930342324091
