# Supplementary material for: Immature instars of three species of Rhodnius Stål, 1859 (Hemiptera, Reduviidae, Triatominae): morphology, morphometry, and taxonomic implications
Source: Parasit Vectors. 2022 Mar 18;15:91. doi: 10.1186/s13071-022-05200-2 (PMC8932165; doi:10.1186/s13071-022-05200-2)
Supplement: Supplementary file 3 — Additional file 3. Geometric morphometrics. [file 13071_2022_5200_MOESM3_ESM.zip › Additional file 3-Geometric morphometrics/3rd instar/coord_Dec09_Format_RW.txt]

C:/Users/trash/Google Drive/filogentetic_works/trabalho_gustavo/Morfometria Geometrica Resultados Gustavo/3� est�dio/coord_Dec09_Format - {Relative warps} - 1 45 10 0
-0.02252 0.01285 0.00349 0.00948 -0.00260 -0.00062
-0.02394 -0.01182 0.01214 0.01177 -0.00095 0.00218
-0.01602 -0.00110 -0.00187 0.01258 0.00371 -0.00063
-0.01322 0.00706 0.00992 0.00201 -0.00176 0.00266
-0.01679 -0.00865 0.00276 0.01282 0.00561 0.00104
-0.01511 -0.00418 -0.00920 -0.00318 0.00238 -0.00236
-0.02149 -0.00282 0.00073 0.00751 -0.00285 -0.00098
-0.01805 0.00780 -0.01672 0.00105 -0.00336 -0.00126
-0.02562 -0.00022 -0.01016 -0.00415 0.00426 -0.00002
-0.01351 -0.00851 -0.00876 0.01375 -0.00394 0.00417
-0.01721 -0.00548 -0.01506 0.00129 -0.00208 0.00236
-0.02864 0.01033 -0.01054 -0.01040 -0.00396 0.00005
-0.02112 -0.00040 -0.00935 -0.00198 -0.00399 -0.00090
-0.02020 -0.00260 -0.00593 -0.01188 -0.00708 0.00122
-0.02613 0.00108 -0.01219 -0.00782 -0.00624 0.00251
0.08803 0.02907 0.01106 -0.00570 -0.00105 0.00357
0.08820 0.01087 -0.00990 0.00791 -0.00515 0.00175
0.06940 0.00750 -0.01147 0.00244 0.00334 -0.00259
0.06146 0.00020 0.00095 0.00181 0.00216 0.00932
0.01552 -0.01840 -0.00091 -0.00317 0.01019 0.00477
0.01700 -0.01373 -0.00120 -0.00327 0.00441 -0.00084
0.04279 -0.00402 -0.00521 -0.00539 0.00597 -0.00193
0.02517 -0.01370 0.00881 -0.00770 0.00010 0.00102
0.01735 -0.00935 0.00642 0.00145 -0.00220 -0.00849
0.05307 -0.00456 0.01076 0.00154 -0.00354 -0.00420
0.07163 -0.00195 -0.00792 0.01134 -0.00121 -0.00343
0.03858 -0.00856 -0.00011 -0.00373 -0.00270 0.00041
0.01095 -0.01610 0.01096 -0.01183 -0.00095 0.00078
0.03780 -0.00672 0.00611 -0.00511 0.00111 -0.00195
0.05500 0.00249 0.00612 -0.00572 -0.00010 -0.00023
-0.01807 -0.00570 0.00422 -0.00802 -0.00047 -0.00378
-0.04456 0.03188 0.01845 0.00026 0.00985 -0.00131
-0.03117 -0.00236 -0.01528 0.00585 0.00153 0.00275
-0.01897 -0.00839 -0.00324 0.00076 -0.00399 -0.00455
-0.01765 0.01633 -0.00976 0.00010 0.00881 -0.00130
-0.01115 0.00838 0.01312 0.00607 -0.00772 -0.00273
-0.02001 -0.00100 0.00612 0.00771 -0.00358 -0.00106
-0.03132 -0.00195 0.01633 0.00199 -0.00285 0.00108
-0.03200 -0.01342 0.01308 0.00119 0.00464 0.00274
-0.02601 -0.00419 0.00393 -0.00573 0.00247 0.00142
-0.03159 0.00447 0.00468 -0.00420 -0.00526 -0.00100
-0.02074 -0.00097 -0.00419 -0.00375 0.00788 -0.00296
-0.02184 0.01300 -0.00955 -0.00320 0.00583 -0.00194
-0.03837 0.00897 0.00285 -0.00699 -0.00789 0.00439
-0.02895 0.00857 0.00550 0.00026 0.00321 0.00089
