# Supplementary material for: Immature instars of three species of Rhodnius Stål, 1859 (Hemiptera, Reduviidae, Triatominae): morphology, morphometry, and taxonomic implications
Source: Parasit Vectors. 2022 Mar 18;15:91. doi: 10.1186/s13071-022-05200-2 (PMC8932165; doi:10.1186/s13071-022-05200-2)
Supplement: Supplementary file 3 — Additional file 3. Geometric morphometrics. [file 13071_2022_5200_MOESM3_ESM.zip › Additional file 3-Geometric morphometrics/3rd instar/coord_Dec09_Format_TRANSCALED.txt]

C:/Users/trash/Google Drive/filogentetic_works/trabalho_gustavo/Morfometria Geometrica Resultados Gustavo/3� est�dio/coord_Dec09_Format - {translated and scaled (first one is consensus)} - 1 45 10 0
0.14953046361316463 0.3230349637580775 0.34876376503545559 0.25075155642987434 0.35042247107406954 0.048696530488994548 -0.37730382289540149 -0.36261484561423707 -0.47141287682728822 -0.25986820506270936
0.12352021237733099 0.32150715566156968 0.35031868845293274 0.27570420609581298 0.33554354343172088 0.075500991058392447 -0.35741075806311445 -0.39139359161190168 -0.45197168619887018 -0.28131876120387345
0.11857385910814658 0.32172583505990743 0.33447423840910706 0.29705150599694041 0.3420136167339024 0.066072370046389106 -0.35229458717680529 -0.39862749397282093 -0.44276712707435062 -0.28622221713041612
0.14881143732698246 0.31191857540358336 0.35235498609536187 0.26154324895254638 0.34554750954792435 0.054595961910448243 -0.38081023806365022 -0.37019057464964794 -0.46590369490661815 -0.25786721161693021
0.12632364376819358 0.3300940447468208 0.34760009294086097 0.27057348088708427 0.3398974317354832 0.063301870269649146 -0.36034449602612201 -0.3848529634977782 -0.45347667241841549 -0.27911643240577577
0.13899747771894919 0.31698382040807299 0.341188803493646 0.27785001541942206 0.34481230395555812 0.059715287612311874 -0.37046668722589599 -0.38235176874096766 -0.45453189794225735 -0.27219735469883899
0.12660005522185711 0.3229651240395971 0.3312062050753633 0.28673278500303873 0.34186277538023346 0.077153569007259698 -0.34655166631437639 -0.38605202024442831 -0.45311736936307762 -0.3007994578054673
0.13972739430136538 0.31295500403973853 0.35304073191308094 0.26929019332056175 0.34445093308307906 0.054545222570512468 -0.37136563608375189 -0.37351308579125236 -0.46585342321377349 -0.26327733413956039
0.12425850261463055 0.32129051465848579 0.33412401735866043 0.28505474232858147 0.33487892928220003 0.090287466055345197 -0.33850250651519054 -0.39361107693358682 -0.45475894274030054 -0.30302164610882582
0.15938544512261985 0.30410688110670125 0.36701136890660019 0.25339955978652112 0.34097247417461596 0.042347465643069265 -0.38537564203336805 -0.34686548719290711 -0.48199364617046769 -0.25298841934338467
0.16321816984512069 0.30522897402220367 0.35408446085746126 0.25417420482137187 0.34780079695582033 0.04288600612869873 -0.38503150557304228 -0.36162485753943013 -0.48007192208535998 -0.24066432743284402
0.14676951989942177 0.31315980719592418 0.34374966502759319 0.27221883585555928 0.34220472271286251 0.062106681052176371 -0.36151650164699689 -0.37279458054453141 -0.47120740599288052 -0.27469074355912843
0.12431646293470765 0.32009987799130041 0.34952744651207668 0.28256471406173889 0.33075986454729583 0.07687201572774191 -0.34412238290621977 -0.38105698421290823 -0.4604813910878604 -0.29847962356787289
0.18667519297010532 0.28865787296005274 0.38814959668587812 0.21319655084105424 0.34712208174739345 0.0073263419533008117 -0.41481748139589308 -0.31063689881995532 -0.50712939000748358 -0.19854386693445258
0.14819927940241484 0.31411974247940427 0.36069665886302033 0.2584469973070686 0.34344594909131071 0.042029001989256264 -0.37010613692031652 -0.35395319958862476 -0.48223575043642941 -0.26064254218710425
0.12786963598632642 0.31907376303630292 0.34323692194921213 0.28605578191307318 0.33423201800651292 0.072939721935862331 -0.34263659501969884 -0.38255833583233123 -0.46270198092235287 -0.2955109310529071
0.17725776232323276 0.36019465683740409 0.32784081284054206 0.16314597930332489 0.38032976187800432 0.037516691443169638 -0.40012067708885068 -0.33420832469098832 -0.48530765995292852 -0.22664900289291023
0.15040974934690746 0.36664508060754109 0.29195180372098156 0.2080497666703256 0.37977609047115995 0.079297656968607702 -0.3569247226565504 -0.38284567719252538 -0.46521292088249855 -0.27114682705394894
0.17155271370884762 0.34791221842982739 0.31327017285963493 0.2020509739237539 0.37791322440209929 0.0545322152755661 -0.38371452389949984 -0.35404502075565081 -0.47902158707108183 -0.25045038687349641
0.15069605089051891 0.36286022780217053 0.30436636594335076 0.22984452498762267 0.36633020265820232 0.062129073612757803 -0.36236451710845174 -0.38070581277604781 -0.45902810238362013 -0.27412801362650319
0.17840718871975864 0.32226909563061412 0.34192152261523462 0.23705740050198573 0.35804265412605618 0.021341307428611411 -0.39811518102438403 -0.33946496924215702 -0.4802561844366654 -0.24120283431905407
0.17012814931610593 0.3235709530989182 0.34165973891071311 0.23546609117077905 0.36193165404462119 0.027289116526414733 -0.39280734017165053 -0.34306317918921447 -0.48091220209978974 -0.24326298160689749
0.15063394668102179 0.34738675060085178 0.31433227954232029 0.23877920283710555 0.36627501977715549 0.060127656877900039 -0.36721943323597056 -0.36800644445164998 -0.46402181276452686 -0.27828716586420749
0.15316998529968584 0.33958983366339801 0.33123797232504065 0.24346463712758698 0.36354234165264926 0.033880192221638364 -0.3778823299883195 -0.35771179694473942 -0.47006796928905631 -0.25922286606788386
0.14779496837879835 0.32959867141680405 0.33611436357113811 0.24457683476878558 0.36630903453024749 0.041954700701078214 -0.38061177340561503 -0.36090577762177534 -0.46960659307456887 -0.25522442926489264
0.15151492695322702 0.35104743246978931 0.31860312262969792 0.22370351634743052 0.37619177259586023 0.042826488988920684 -0.37894953893226796 -0.36434959950422685 -0.46736028324651718 -0.2532278383019137
0.17689384350634454 0.34462389863493209 0.31025969221834332 0.20225790062335042 0.38307908200587654 0.043527994794345611 -0.3901155623673685 -0.35493316055990864 -0.48011705536319604 -0.23547663349271941
0.14028512075661867 0.34991873517028271 0.31145061400683266 0.249336950476858 0.36527069178138433 0.060525530087446773 -0.35644772821178577 -0.37885805567856634 -0.46055869833304997 -0.28092316005602119
0.13250856864210489 0.340638993938573 0.32667279518709147 0.26825320772662625 0.35733030464156312 0.047689459151400215 -0.3588631801142867 -0.3729996983627375 -0.45764848835647282 -0.28358196245386214
0.1322994144735217 0.35307932907264716 0.31094575758426435 0.25280142893029622 0.36487672908939423 0.064043028662341669 -0.35560734336195005 -0.38173015768474733 -0.45251455778523025 -0.28819362898053769
0.15573652392736567 0.35356832616192246 0.32139664958494357 0.21751894760255899 0.3718149486981196 0.045456498248069688 -0.37805721430260797 -0.35869018511945155 -0.47089090790782084 -0.25785358689309973
0.14666277812939169 0.31440372437185177 0.36112945368543686 0.25691781133621083 0.34860047263920746 0.036555144699587087 -0.38102842358238947 -0.35110626884845331 -0.47536428087164656 -0.25677041155919633
0.15410988032362163 0.30604042900630318 0.4055113517606409 0.23054215430230679 0.32222974976757252 0.035958972075511721 -0.41173801359189816 -0.3384190705288419 -0.47011296825993665 -0.23412248485527976
0.15234588652289527 0.30192938163105093 0.35745344906731918 0.27085247821522912 0.33673551345677138 0.058148339280271036 -0.3725084822776506 -0.36656934073596031 -0.47402636676933518 -0.26436085839059076
0.15840739493093589 0.3032074319406336 0.36473635471492805 0.24922171844876467 0.3514248089224124 0.031799803837676187 -0.38958457352762382 -0.34536066028359985 -0.48498398504065243 -0.23886829394347484
0.1575531417493081 0.31088476391107484 0.36712143555939247 0.24303891339701877 0.33847540978679097 0.05608590309161967 -0.38747519071360925 -0.35249688555969599 -0.4756747963818822 -0.25751269484001738
0.11744235032299188 0.33020494619899382 0.34516989942574616 0.27164643357257118 0.34435658675037917 0.068318264730826264 -0.35590562674059029 -0.39120339685151723 -0.45106320975852693 -0.27896624765087402
0.14715925828575244 0.31149234864125552 0.36301384485050725 0.25555922584527885 0.34647024515028874 0.04128022020435454 -0.38459930350698263 -0.36206849629620902 -0.4720440447795658 -0.24626329839468011
0.15248473452112346 0.30686368934685709 0.38136968799485943 0.24766930482778743 0.34190676498214634 0.020362868274559957 -0.39841767073635154 -0.3450637988231634 -0.47734351676177772 -0.22983206362604114
0.15954491890486766 0.30218154477362164 0.37631790654735087 0.25449148749227524 0.3430793817755034 0.016041201085543771 -0.40189711908916387 -0.34018907527360359 -0.477045088138558 -0.23252515807783691
0.15727371669416884 0.30774384202229216 0.37245707152723684 0.25078354221353882 0.34239469107261711 0.027689034629255121 -0.39176028424020332 -0.34255291412764138 -0.48036519505381953 -0.24366350473744469
0.1759590033545208 0.29256556605453543 0.39928005531213251 0.21537741722354894 0.34157629356469599 0.003297357814139252 -0.4160666041841139 -0.31219983303872817 -0.50074874804723513 -0.19904050805349546
0.15825648239938589 0.30718688016054879 0.36558251781834578 0.25051298120519289 0.34477817516384801 0.039599990156147333 -0.39054772900374291 -0.3449216533890514 -0.4780694463778366 -0.25237819813283752
0.16194117658086529 0.30580229879851561 0.37391422773579958 0.23878140762452893 0.33962446946073671 0.045511860983265283 -0.39215014463662851 -0.34258585767540117 -0.4833297291407731 -0.24750970973090858
0.13237072269835612 0.31480997586110904 0.36962356313422312 0.27226808723122947 0.32953601423299045 0.05301373813877306 -0.36258778924543533 -0.36995080843137595 -0.46894251082013433 -0.27014099279973536
0.14799824270169337 0.31143571198659808 0.37334857010311234 0.25373355202914116 0.33669990094094399 0.043198644076258209 -0.38691637528229839 -0.35603792211587548 -0.47113033846345159 -0.252329985976122
