# Supplementary material for: Immature instars of three species of Rhodnius Stål, 1859 (Hemiptera, Reduviidae, Triatominae): morphology, morphometry, and taxonomic implications
Source: Parasit Vectors. 2022 Mar 18;15:91. doi: 10.1186/s13071-022-05200-2 (PMC8932165; doi:10.1186/s13071-022-05200-2)
Supplement: Supplementary file 3 — Additional file 3. Geometric morphometrics. [file 13071_2022_5200_MOESM3_ESM.zip › Additional file 3-Geometric morphometrics/4th instar/aligned_consensus_vect.txt]

consensus aligned to its principal axes - from coord_Dec09_Format.nts
-0.33789167510669393	0.094430409766377427	-0.31449628153634651	0.29872345244152776	-0.11569261934694204	0.32994661172729256	0.43175377200826998	-0.31214452719236185	0.33632680398171266	-0.41095594674283564	
