# Supplementary material for: Immature instars of three species of Rhodnius Stål, 1859 (Hemiptera, Reduviidae, Triatominae): morphology, morphometry, and taxonomic implications
Source: Parasit Vectors. 2022 Mar 18;15:91. doi: 10.1186/s13071-022-05200-2 (PMC8932165; doi:10.1186/s13071-022-05200-2)
Supplement: Supplementary file 3 — Additional file 3. Geometric morphometrics. [file 13071_2022_5200_MOESM3_ESM.zip › Additional file 3-Geometric morphometrics/4th instar/coord_Dec09.txt]

TPS like internal (simplified) format - can be converted to other format by using TET

LM=5
381.000	748.000
449.000	930.000
637.000	969.000
1087.000	239.000
977.000	146.000
IMAGE=C:/Users/gomes/Desktop/Morfometria Geométrica/R. robustus/4º estádio/Cabeça 32x/01.jpg
ID=1 : R_robustus4
COMMENT=NA
VARIABLES=NA
SCALE=NA

LM=5
345.000	728.000
391.000	961.000
579.000	972.000
1119.000	226.000
1025.000	112.000
IMAGE=C:/Users/gomes/Desktop/Morfometria Geométrica/R. robustus/4º estádio/Cabeça 32x/02.jpg
ID=2 : R_robustus4
COMMENT=NA
VARIABLES=NA
SCALE=NA

LM=5
663.000	768.000
705.000	977.000
919.000	979.000
1414.000	235.000
1295.000	136.000
IMAGE=C:/Users/gomes/Desktop/Morfometria Geométrica/R. robustus/4º estádio/Cabeça 32x/03.jpg
ID=3 : R_robustus4
COMMENT=NA
VARIABLES=NA
SCALE=NA

LM=5
522.000	665.000
564.000	874.000
750.000	913.000
1285.000	220.000
1188.000	115.000
IMAGE=C:/Users/gomes/Desktop/Morfometria Geométrica/R. robustus/4º estádio/Cabeça 32x/04.jpg
ID=4 : R_robustus4
COMMENT=NA
VARIABLES=NA
SCALE=NA

LM=5
701.000	812.000
759.000	969.000
947.000	1009.000
1536.000	280.000
1423.000	183.000
IMAGE=C:/Users/gomes/Desktop/Morfometria Geométrica/R. robustus/4º estádio/Cabeça 32x/05.jpg
ID=5 : R_robustus4
COMMENT=NA
VARIABLES=NA
SCALE=NA

LM=5
362.000	640.000
375.000	802.000
596.000	890.000
1181.000	305.000
1087.000	207.000
IMAGE=C:/Users/gomes/Desktop/Morfometria Geométrica/R. robustus/4º estádio/Cabeça 32x/06.jpg
ID=6 : R_robustus4
COMMENT=NA
VARIABLES=NA
SCALE=NA

LM=5
477.000	718.000
481.000	956.000
698.000	966.000
1284.000	293.000
1182.000	211.000
IMAGE=C:/Users/gomes/Desktop/Morfometria Geométrica/R. robustus/4º estádio/Cabeça 32x/07.jpg
ID=7 : R_robustus4
COMMENT=NA
VARIABLES=NA
SCALE=NA

LM=5
481.000	720.000
487.000	961.000
697.000	966.000
1282.000	291.000
1188.000	209.000
IMAGE=C:/Users/gomes/Desktop/Morfometria Geométrica/R. robustus/4º estádio/Cabeça 32x/08.jpg
ID=8 : R_robustus4
COMMENT=NA
VARIABLES=NA
SCALE=NA

LM=5
477.000	684.000
562.000	891.000
730.000	925.000
1218.000	168.000
1112.000	82.000
IMAGE=C:/Users/gomes/Desktop/Morfometria Geométrica/R. robustus/4º estádio/Cabeça 32x/09.jpg
ID=9 : R_robustus4
COMMENT=NA
VARIABLES=NA
SCALE=NA

LM=5
394.000	644.000
424.000	847.000
605.000	891.000
1168.000	300.000
1073.000	190.000
IMAGE=C:/Users/gomes/Desktop/Morfometria Geométrica/R. robustus/4º estádio/Cabeça 32x/10.jpg
ID=10 : R_robustus4
COMMENT=NA
VARIABLES=NA
SCALE=NA

LM=5
464.000	713.000
565.000	901.000
758.000	923.000
1185.000	140.000
1058.000	52.000
IMAGE=C:/Users/gomes/Desktop/Morfometria Geométrica/R. robustus/4º estádio/Cabeça 32x/11.jpg
ID=11 : R_robustus4
COMMENT=NA
VARIABLES=NA
SCALE=NA

LM=5
477.000	720.000
488.000	959.000
696.000	965.000
1283.000	293.000
1195.000	208.000
IMAGE=C:/Users/gomes/Desktop/Morfometria Geométrica/R. robustus/4º estádio/Cabeça 32x/12.jpg
ID=12 : R_robustus4
COMMENT=NA
VARIABLES=NA
SCALE=NA

LM=5
527.000	780.000
541.000	998.000
755.000	1000.000
1290.000	335.000
1189.000	234.000
IMAGE=C:/Users/gomes/Desktop/Morfometria Geométrica/R. robustus/4º estádio/Cabeça 32x/13.jpg
ID=13 : R_robustus4
COMMENT=NA
VARIABLES=NA
SCALE=NA

LM=5
514.000	747.000
522.000	936.000
733.000	976.000
1316.000	370.000
1220.000	261.000
IMAGE=C:/Users/gomes/Desktop/Morfometria Geométrica/R. robustus/4º estádio/Cabeça 32x/14.jpg
ID=14 : R_robustus4
COMMENT=NA
VARIABLES=NA
SCALE=NA

LM=5
270.000	717.000
314.000	907.000
526.000	940.000
1077.000	245.000
973.000	149.000
IMAGE=C:/Users/gomes/Desktop/Morfometria Geométrica/R. robustus/4º estádio/Cabeça 32x/15.jpg
ID=15 : R_robustus4
COMMENT=NA
VARIABLES=NA
SCALE=NA

LM=5
313.000	674.000
339.000	886.000
541.000	939.000
1115.000	324.000
1025.000	218.000
IMAGE=C:/Users/gomes/Desktop/Morfometria Geométrica/R. prolixus/4º estádio/Cabeça 32x/01.jpg
ID=16 : R_prolixus4
COMMENT=NA
VARIABLES=NA
SCALE=NA

LM=5
530.000	607.000
553.000	813.000
772.000	852.000
1306.000	198.000
1205.000	94.000
IMAGE=C:/Users/gomes/Desktop/Morfometria Geométrica/R. prolixus/4º estádio/Cabeça 32x/02.jpg
ID=17 : R_prolixus4
COMMENT=NA
VARIABLES=NA
SCALE=NA

LM=5
411.000	692.000
413.000	908.000
637.000	937.000
1188.000	298.000
1095.000	191.000
IMAGE=C:/Users/gomes/Desktop/Morfometria Geométrica/R. prolixus/4º estádio/Cabeça 32x/03.jpg
ID=18 : R_prolixus4
COMMENT=NA
VARIABLES=NA
SCALE=NA

LM=5
445.000	652.000
466.000	842.000
667.000	875.000
1192.000	250.000
1092.000	162.000
IMAGE=C:/Users/gomes/Desktop/Morfometria Geométrica/R. prolixus/4º estádio/Cabeça 32x/04.jpg
ID=19 : R_prolixus4
COMMENT=NA
VARIABLES=NA
SCALE=NA

LM=5
522.000	777.000
571.000	965.000
780.000	1002.000
1248.000	334.000
1150.000	239.000
IMAGE=C:/Users/gomes/Desktop/Morfometria Geométrica/R. prolixus/4º estádio/Cabeça 32x/05.jpg
ID=20 : R_prolixus4
COMMENT=NA
VARIABLES=NA
SCALE=NA

LM=5
197.000	738.000
258.000	937.000
486.000	940.000
908.000	169.000
790.000	85.000
IMAGE=C:/Users/gomes/Desktop/Morfometria Geométrica/R. prolixus/4º estádio/Cabeça 32x/06.jpg
ID=21 : R_prolixus4
COMMENT=NA
VARIABLES=NA
SCALE=NA

LM=5
526.000	547.000
546.000	754.000
727.000	810.000
1346.000	213.000
1259.000	98.000
IMAGE=C:/Users/gomes/Desktop/Morfometria Geométrica/R. prolixus/4º estádio/Cabeça 32x/07.jpg
ID=22 : R_prolixus4
COMMENT=NA
VARIABLES=NA
SCALE=NA

LM=5
493.000	645.000
547.000	824.000
749.000	884.000
1258.000	243.000
1163.000	148.000
IMAGE=C:/Users/gomes/Desktop/Morfometria Geométrica/R. prolixus/4º estádio/Cabeça 32x/08.jpg
ID=23 : R_prolixus4
COMMENT=NA
VARIABLES=NA
SCALE=NA

LM=5
507.000	655.000
533.000	847.000
768.000	861.000
1264.000	142.000
1145.000	48.000
IMAGE=C:/Users/gomes/Desktop/Morfometria Geométrica/R. prolixus/4º estádio/Cabeça 32x/09.jpg
ID=24 : R_prolixus4
COMMENT=NA
VARIABLES=NA
SCALE=NA

LM=5
451.000	648.000
480.000	893.000
726.000	878.000
1171.000	197.000
1050.000	107.000
IMAGE=C:/Users/gomes/Desktop/Morfometria Geométrica/R. prolixus/4º estádio/Cabeça 32x/10.jpg
ID=25 : R_prolixus4
COMMENT=NA
VARIABLES=NA
SCALE=NA

LM=5
521.000	751.000
572.000	973.000
801.000	944.000
1199.000	194.000
1077.000	109.000
IMAGE=C:/Users/gomes/Desktop/Morfometria Geométrica/R. prolixus/4º estádio/Cabeça 32x/11.jpg
ID=26 : R_prolixus4
COMMENT=NA
VARIABLES=NA
SCALE=NA

LM=5
496.000	683.000
575.000	862.000
771.000	895.000
1187.000	193.000
1076.000	108.000
IMAGE=C:/Users/gomes/Desktop/Morfometria Geométrica/R. prolixus/4º estádio/Cabeça 32x/12.jpg
ID=27 : R_prolixus4
COMMENT=NA
VARIABLES=NA
SCALE=NA

LM=5
525.000	728.000
546.000	928.000
738.000	959.000
1251.000	311.000
1152.000	213.000
IMAGE=C:/Users/gomes/Desktop/Morfometria Geométrica/R. prolixus/4º estádio/Cabeça 32x/13.jpg
ID=28 : R_prolixus4
COMMENT=NA
VARIABLES=NA
SCALE=NA

LM=5
427.000	743.000
477.000	931.000
706.000	902.000
1034.000	146.000
905.000	83.000
IMAGE=C:/Users/gomes/Desktop/Morfometria Geométrica/R. prolixus/4º estádio/Cabeça 32x/14.jpg
ID=29 : R_prolixus4
COMMENT=NA
VARIABLES=NA
SCALE=NA

LM=5
438.000	761.000
538.000	948.000
706.000	960.000
1037.000	231.000
933.000	150.000
IMAGE=C:/Users/gomes/Desktop/Morfometria Geométrica/R. prolixus/4º estádio/Cabeça 32x/15.jpg
ID=30 : R_prolixus4
COMMENT=NA
VARIABLES=NA
SCALE=NA

LM=5
433.000	617.000
416.000	855.000
646.000	917.000
1426.000	280.000
1337.000	142.000
IMAGE=C:/Users/gomes/Desktop/Morfometria Geométrica/R. marabaensis/4º estádio/Cabeça 32x/01.jpg
ID=31 : R_marabaensis4
COMMENT=NA
VARIABLES=NA
SCALE=NA

LM=5
506.000	671.000
512.000	891.000
708.000	937.000
1365.000	309.000
1273.000	195.000
IMAGE=C:/Users/gomes/Desktop/Morfometria Geométrica/R. marabaensis/4º estádio/Cabeça 32x/02.jpg
ID=32 : R_marabaensis4
COMMENT=NA
VARIABLES=NA
SCALE=NA

LM=5
493.000	762.000
481.000	986.000
681.000	1008.000
1314.000	434.000
1238.000	336.000
IMAGE=C:/Users/gomes/Desktop/Morfometria Geométrica/R. marabaensis/4º estádio/Cabeça 32x/03.jpg
ID=33 : R_marabaensis4
COMMENT=NA
VARIABLES=NA
SCALE=NA

LM=5
472.000	647.000
468.000	863.000
656.000	921.000
1281.000	373.000
1203.000	260.000
IMAGE=C:/Users/gomes/Desktop/Morfometria Geométrica/R. marabaensis/4º estádio/Cabeça 32x/04.jpg
ID=34 : R_marabaensis4
COMMENT=NA
VARIABLES=NA
SCALE=NA

LM=5
548.000	688.000
519.000	905.000
709.000	958.000
1394.000	441.000
1330.000	343.000
IMAGE=C:/Users/gomes/Desktop/Morfometria Geométrica/R. marabaensis/4º estádio/Cabeça 32x/05.jpg
ID=35 : R_marabaensis4
COMMENT=NA
VARIABLES=NA
SCALE=NA

LM=5
549.000	669.000
564.000	878.000
735.000	928.000
1353.000	354.000
1270.000	246.000
IMAGE=C:/Users/gomes/Desktop/Morfometria Geométrica/R. marabaensis/4º estádio/Cabeça 32x/06.jpg
ID=36 : R_marabaensis4
COMMENT=NA
VARIABLES=NA
SCALE=NA

LM=5
433.000	726.000
391.000	939.000
607.000	984.000
1314.000	445.000
1237.000	330.000
IMAGE=C:/Users/gomes/Desktop/Morfometria Geométrica/R. marabaensis/4º estádio/Cabeça 32x/07.jpg
ID=37 : R_marabaensis4
COMMENT=NA
VARIABLES=NA
SCALE=NA

LM=5
369.000	742.000
353.000	973.000
570.000	986.000
1225.000	371.000
1129.000	257.000
IMAGE=C:/Users/gomes/Desktop/Morfometria Geométrica/R. marabaensis/4º estádio/Cabeça 32x/08.jpg
ID=38 : R_marabaensis4
COMMENT=NA
VARIABLES=NA
SCALE=NA

LM=5
443.000	643.000
404.000	864.000
606.000	910.000
1291.000	391.000
1214.000	268.000
IMAGE=C:/Users/gomes/Desktop/Morfometria Geométrica/R. marabaensis/4º estádio/Cabeça 32x/09.jpg
ID=39 : R_marabaensis4
COMMENT=NA
VARIABLES=NA
SCALE=NA

LM=5
520.000	698.000
535.000	901.000
709.000	949.000
1307.000	374.000
1234.000	271.000
IMAGE=C:/Users/gomes/Desktop/Morfometria Geométrica/R. marabaensis/4º estádio/Cabeça 32x/10.jpg
ID=40 : R_marabaensis4
COMMENT=NA
VARIABLES=NA
SCALE=NA

LM=5
367.000	628.000
367.000	816.000
566.000	865.000
1163.000	267.000
1071.000	162.000
IMAGE=C:/Users/gomes/Desktop/Morfometria Geométrica/R. marabaensis/4º estádio/Cabeça 32x/11.jpg
ID=41 : R_marabaensis4
COMMENT=NA
VARIABLES=NA
SCALE=NA

LM=5
423.000	698.000
419.000	897.000
601.000	948.000
1193.000	381.000
1109.000	271.000
IMAGE=C:/Users/gomes/Desktop/Morfometria Geométrica/R. marabaensis/4º estádio/Cabeça 32x/12.jpg
ID=42 : R_marabaensis4
COMMENT=NA
VARIABLES=NA
SCALE=NA

LM=5
396.000	721.000
393.000	908.000
580.000	938.000
1146.000	377.000
1060.000	275.000
IMAGE=C:/Users/gomes/Desktop/Morfometria Geométrica/R. marabaensis/4º estádio/Cabeça 32x/13.jpg
ID=43 : R_marabaensis4
COMMENT=NA
VARIABLES=NA
SCALE=NA

LM=5
439.000	696.000
442.000	913.000
616.000	967.000
1266.000	380.000
1191.000	271.000
IMAGE=C:/Users/gomes/Desktop/Morfometria Geométrica/R. marabaensis/4º estádio/Cabeça 32x/14.jpg
ID=44 : R_marabaensis4
COMMENT=NA
VARIABLES=NA
SCALE=NA

LM=5
476.000	688.000
463.000	915.000
679.000	954.000
1355.000	335.000
1266.000	230.000
IMAGE=C:/Users/gomes/Desktop/Morfometria Geométrica/R. marabaensis/4º estádio/Cabeça 32x/15.jpg
ID=45 : R_marabaensis4
COMMENT=NA
VARIABLES=NA
SCALE=NA
