# Supplementary material for: Immature instars of three species of Rhodnius Stål, 1859 (Hemiptera, Reduviidae, Triatominae): morphology, morphometry, and taxonomic implications
Source: Parasit Vectors. 2022 Mar 18;15:91. doi: 10.1186/s13071-022-05200-2 (PMC8932165; doi:10.1186/s13071-022-05200-2)
Supplement: Supplementary file 3 — Additional file 3. Geometric morphometrics. [file 13071_2022_5200_MOESM3_ESM.zip › Additional file 3-Geometric morphometrics/4th instar/coord_Dec09_DB.txt]

path	image	ID	COMMENT	VAR	SCALE	x1	y1	x2	y2	x3	y3	x4	y4	x5	y5
C:/Users/gomes/Desktop/Morfometria Geométrica/R. robustus/4º estádio/Cabeça 32x	01.jpg	1 : R_robustus4	NA	NA	NA	381.000	748.000	449.000	930.000	637.000	969.000	1087.000	239.000	977.000	146.000
C:/Users/gomes/Desktop/Morfometria Geométrica/R. robustus/4º estádio/Cabeça 32x	02.jpg	2 : R_robustus4	NA	NA	NA	345.000	728.000	391.000	961.000	579.000	972.000	1119.000	226.000	1025.000	112.000
C:/Users/gomes/Desktop/Morfometria Geométrica/R. robustus/4º estádio/Cabeça 32x	03.jpg	3 : R_robustus4	NA	NA	NA	663.000	768.000	705.000	977.000	919.000	979.000	1414.000	235.000	1295.000	136.000
C:/Users/gomes/Desktop/Morfometria Geométrica/R. robustus/4º estádio/Cabeça 32x	04.jpg	4 : R_robustus4	NA	NA	NA	522.000	665.000	564.000	874.000	750.000	913.000	1285.000	220.000	1188.000	115.000
C:/Users/gomes/Desktop/Morfometria Geométrica/R. robustus/4º estádio/Cabeça 32x	05.jpg	5 : R_robustus4	NA	NA	NA	701.000	812.000	759.000	969.000	947.000	1009.000	1536.000	280.000	1423.000	183.000
C:/Users/gomes/Desktop/Morfometria Geométrica/R. robustus/4º estádio/Cabeça 32x	06.jpg	6 : R_robustus4	NA	NA	NA	362.000	640.000	375.000	802.000	596.000	890.000	1181.000	305.000	1087.000	207.000
C:/Users/gomes/Desktop/Morfometria Geométrica/R. robustus/4º estádio/Cabeça 32x	07.jpg	7 : R_robustus4	NA	NA	NA	477.000	718.000	481.000	956.000	698.000	966.000	1284.000	293.000	1182.000	211.000
C:/Users/gomes/Desktop/Morfometria Geométrica/R. robustus/4º estádio/Cabeça 32x	08.jpg	8 : R_robustus4	NA	NA	NA	481.000	720.000	487.000	961.000	697.000	966.000	1282.000	291.000	1188.000	209.000
C:/Users/gomes/Desktop/Morfometria Geométrica/R. robustus/4º estádio/Cabeça 32x	09.jpg	9 : R_robustus4	NA	NA	NA	477.000	684.000	562.000	891.000	730.000	925.000	1218.000	168.000	1112.000	82.000
C:/Users/gomes/Desktop/Morfometria Geométrica/R. robustus/4º estádio/Cabeça 32x	10.jpg	10 : R_robustus4	NA	NA	NA	394.000	644.000	424.000	847.000	605.000	891.000	1168.000	300.000	1073.000	190.000
C:/Users/gomes/Desktop/Morfometria Geométrica/R. robustus/4º estádio/Cabeça 32x	11.jpg	11 : R_robustus4	NA	NA	NA	464.000	713.000	565.000	901.000	758.000	923.000	1185.000	140.000	1058.000	52.000
C:/Users/gomes/Desktop/Morfometria Geométrica/R. robustus/4º estádio/Cabeça 32x	12.jpg	12 : R_robustus4	NA	NA	NA	477.000	720.000	488.000	959.000	696.000	965.000	1283.000	293.000	1195.000	208.000
C:/Users/gomes/Desktop/Morfometria Geométrica/R. robustus/4º estádio/Cabeça 32x	13.jpg	13 : R_robustus4	NA	NA	NA	527.000	780.000	541.000	998.000	755.000	1000.000	1290.000	335.000	1189.000	234.000
C:/Users/gomes/Desktop/Morfometria Geométrica/R. robustus/4º estádio/Cabeça 32x	14.jpg	14 : R_robustus4	NA	NA	NA	514.000	747.000	522.000	936.000	733.000	976.000	1316.000	370.000	1220.000	261.000
C:/Users/gomes/Desktop/Morfometria Geométrica/R. robustus/4º estádio/Cabeça 32x	15.jpg	15 : R_robustus4	NA	NA	NA	270.000	717.000	314.000	907.000	526.000	940.000	1077.000	245.000	973.000	149.000
C:/Users/gomes/Desktop/Morfometria Geométrica/R. prolixus/4º estádio/Cabeça 32x	01.jpg	16 : R_prolixus4	NA	NA	NA	313.000	674.000	339.000	886.000	541.000	939.000	1115.000	324.000	1025.000	218.000
C:/Users/gomes/Desktop/Morfometria Geométrica/R. prolixus/4º estádio/Cabeça 32x	02.jpg	17 : R_prolixus4	NA	NA	NA	530.000	607.000	553.000	813.000	772.000	852.000	1306.000	198.000	1205.000	94.000
C:/Users/gomes/Desktop/Morfometria Geométrica/R. prolixus/4º estádio/Cabeça 32x	03.jpg	18 : R_prolixus4	NA	NA	NA	411.000	692.000	413.000	908.000	637.000	937.000	1188.000	298.000	1095.000	191.000
C:/Users/gomes/Desktop/Morfometria Geométrica/R. prolixus/4º estádio/Cabeça 32x	04.jpg	19 : R_prolixus4	NA	NA	NA	445.000	652.000	466.000	842.000	667.000	875.000	1192.000	250.000	1092.000	162.000
C:/Users/gomes/Desktop/Morfometria Geométrica/R. prolixus/4º estádio/Cabeça 32x	05.jpg	20 : R_prolixus4	NA	NA	NA	522.000	777.000	571.000	965.000	780.000	1002.000	1248.000	334.000	1150.000	239.000
C:/Users/gomes/Desktop/Morfometria Geométrica/R. prolixus/4º estádio/Cabeça 32x	06.jpg	21 : R_prolixus4	NA	NA	NA	197.000	738.000	258.000	937.000	486.000	940.000	908.000	169.000	790.000	85.000
C:/Users/gomes/Desktop/Morfometria Geométrica/R. prolixus/4º estádio/Cabeça 32x	07.jpg	22 : R_prolixus4	NA	NA	NA	526.000	547.000	546.000	754.000	727.000	810.000	1346.000	213.000	1259.000	98.000
C:/Users/gomes/Desktop/Morfometria Geométrica/R. prolixus/4º estádio/Cabeça 32x	08.jpg	23 : R_prolixus4	NA	NA	NA	493.000	645.000	547.000	824.000	749.000	884.000	1258.000	243.000	1163.000	148.000
C:/Users/gomes/Desktop/Morfometria Geométrica/R. prolixus/4º estádio/Cabeça 32x	09.jpg	24 : R_prolixus4	NA	NA	NA	507.000	655.000	533.000	847.000	768.000	861.000	1264.000	142.000	1145.000	48.000
C:/Users/gomes/Desktop/Morfometria Geométrica/R. prolixus/4º estádio/Cabeça 32x	10.jpg	25 : R_prolixus4	NA	NA	NA	451.000	648.000	480.000	893.000	726.000	878.000	1171.000	197.000	1050.000	107.000
C:/Users/gomes/Desktop/Morfometria Geométrica/R. prolixus/4º estádio/Cabeça 32x	11.jpg	26 : R_prolixus4	NA	NA	NA	521.000	751.000	572.000	973.000	801.000	944.000	1199.000	194.000	1077.000	109.000
C:/Users/gomes/Desktop/Morfometria Geométrica/R. prolixus/4º estádio/Cabeça 32x	12.jpg	27 : R_prolixus4	NA	NA	NA	496.000	683.000	575.000	862.000	771.000	895.000	1187.000	193.000	1076.000	108.000
C:/Users/gomes/Desktop/Morfometria Geométrica/R. prolixus/4º estádio/Cabeça 32x	13.jpg	28 : R_prolixus4	NA	NA	NA	525.000	728.000	546.000	928.000	738.000	959.000	1251.000	311.000	1152.000	213.000
C:/Users/gomes/Desktop/Morfometria Geométrica/R. prolixus/4º estádio/Cabeça 32x	14.jpg	29 : R_prolixus4	NA	NA	NA	427.000	743.000	477.000	931.000	706.000	902.000	1034.000	146.000	905.000	83.000
C:/Users/gomes/Desktop/Morfometria Geométrica/R. prolixus/4º estádio/Cabeça 32x	15.jpg	30 : R_prolixus4	NA	NA	NA	438.000	761.000	538.000	948.000	706.000	960.000	1037.000	231.000	933.000	150.000
C:/Users/gomes/Desktop/Morfometria Geométrica/R. marabaensis/4º estádio/Cabeça 32x	01.jpg	31 : R_marabaensis4	NA	NA	NA	433.000	617.000	416.000	855.000	646.000	917.000	1426.000	280.000	1337.000	142.000
C:/Users/gomes/Desktop/Morfometria Geométrica/R. marabaensis/4º estádio/Cabeça 32x	02.jpg	32 : R_marabaensis4	NA	NA	NA	506.000	671.000	512.000	891.000	708.000	937.000	1365.000	309.000	1273.000	195.000
C:/Users/gomes/Desktop/Morfometria Geométrica/R. marabaensis/4º estádio/Cabeça 32x	03.jpg	33 : R_marabaensis4	NA	NA	NA	493.000	762.000	481.000	986.000	681.000	1008.000	1314.000	434.000	1238.000	336.000
C:/Users/gomes/Desktop/Morfometria Geométrica/R. marabaensis/4º estádio/Cabeça 32x	04.jpg	34 : R_marabaensis4	NA	NA	NA	472.000	647.000	468.000	863.000	656.000	921.000	1281.000	373.000	1203.000	260.000
C:/Users/gomes/Desktop/Morfometria Geométrica/R. marabaensis/4º estádio/Cabeça 32x	05.jpg	35 : R_marabaensis4	NA	NA	NA	548.000	688.000	519.000	905.000	709.000	958.000	1394.000	441.000	1330.000	343.000
C:/Users/gomes/Desktop/Morfometria Geométrica/R. marabaensis/4º estádio/Cabeça 32x	06.jpg	36 : R_marabaensis4	NA	NA	NA	549.000	669.000	564.000	878.000	735.000	928.000	1353.000	354.000	1270.000	246.000
C:/Users/gomes/Desktop/Morfometria Geométrica/R. marabaensis/4º estádio/Cabeça 32x	07.jpg	37 : R_marabaensis4	NA	NA	NA	433.000	726.000	391.000	939.000	607.000	984.000	1314.000	445.000	1237.000	330.000
C:/Users/gomes/Desktop/Morfometria Geométrica/R. marabaensis/4º estádio/Cabeça 32x	08.jpg	38 : R_marabaensis4	NA	NA	NA	369.000	742.000	353.000	973.000	570.000	986.000	1225.000	371.000	1129.000	257.000
C:/Users/gomes/Desktop/Morfometria Geométrica/R. marabaensis/4º estádio/Cabeça 32x	09.jpg	39 : R_marabaensis4	NA	NA	NA	443.000	643.000	404.000	864.000	606.000	910.000	1291.000	391.000	1214.000	268.000
C:/Users/gomes/Desktop/Morfometria Geométrica/R. marabaensis/4º estádio/Cabeça 32x	10.jpg	40 : R_marabaensis4	NA	NA	NA	520.000	698.000	535.000	901.000	709.000	949.000	1307.000	374.000	1234.000	271.000
C:/Users/gomes/Desktop/Morfometria Geométrica/R. marabaensis/4º estádio/Cabeça 32x	11.jpg	41 : R_marabaensis4	NA	NA	NA	367.000	628.000	367.000	816.000	566.000	865.000	1163.000	267.000	1071.000	162.000
C:/Users/gomes/Desktop/Morfometria Geométrica/R. marabaensis/4º estádio/Cabeça 32x	12.jpg	42 : R_marabaensis4	NA	NA	NA	423.000	698.000	419.000	897.000	601.000	948.000	1193.000	381.000	1109.000	271.000
C:/Users/gomes/Desktop/Morfometria Geométrica/R. marabaensis/4º estádio/Cabeça 32x	13.jpg	43 : R_marabaensis4	NA	NA	NA	396.000	721.000	393.000	908.000	580.000	938.000	1146.000	377.000	1060.000	275.000
C:/Users/gomes/Desktop/Morfometria Geométrica/R. marabaensis/4º estádio/Cabeça 32x	14.jpg	44 : R_marabaensis4	NA	NA	NA	439.000	696.000	442.000	913.000	616.000	967.000	1266.000	380.000	1191.000	271.000
C:/Users/gomes/Desktop/Morfometria Geométrica/R. marabaensis/4º estádio/Cabeça 32x	15.jpg	45 : R_marabaensis4	NA	NA	NA	476.000	688.000	463.000	915.000	679.000	954.000	1355.000	335.000	1266.000	230.000
