# Supplementary material for: Immature instars of three species of Rhodnius Stål, 1859 (Hemiptera, Reduviidae, Triatominae): morphology, morphometry, and taxonomic implications
Source: Parasit Vectors. 2022 Mar 18;15:91. doi: 10.1186/s13071-022-05200-2 (PMC8932165; doi:10.1186/s13071-022-05200-2)
Supplement: Supplementary file 3 — Additional file 3. Geometric morphometrics. [file 13071_2022_5200_MOESM3_ESM.zip › Additional file 3-Geometric morphometrics/4th instar/coord_Dec09_Format.nts]

1 45 10 0
381.000	748.000	449.000	930.000	637.000	969.000	1087.000	239.000	977.000	146.000
345.000	728.000	391.000	961.000	579.000	972.000	1119.000	226.000	1025.000	112.000
663.000	768.000	705.000	977.000	919.000	979.000	1414.000	235.000	1295.000	136.000
522.000	665.000	564.000	874.000	750.000	913.000	1285.000	220.000	1188.000	115.000
701.000	812.000	759.000	969.000	947.000	1009.000	1536.000	280.000	1423.000	183.000
362.000	640.000	375.000	802.000	596.000	890.000	1181.000	305.000	1087.000	207.000
477.000	718.000	481.000	956.000	698.000	966.000	1284.000	293.000	1182.000	211.000
481.000	720.000	487.000	961.000	697.000	966.000	1282.000	291.000	1188.000	209.000
477.000	684.000	562.000	891.000	730.000	925.000	1218.000	168.000	1112.000	82.000
394.000	644.000	424.000	847.000	605.000	891.000	1168.000	300.000	1073.000	190.000
464.000	713.000	565.000	901.000	758.000	923.000	1185.000	140.000	1058.000	52.000
477.000	720.000	488.000	959.000	696.000	965.000	1283.000	293.000	1195.000	208.000
527.000	780.000	541.000	998.000	755.000	1000.000	1290.000	335.000	1189.000	234.000
514.000	747.000	522.000	936.000	733.000	976.000	1316.000	370.000	1220.000	261.000
270.000	717.000	314.000	907.000	526.000	940.000	1077.000	245.000	973.000	149.000
313.000	674.000	339.000	886.000	541.000	939.000	1115.000	324.000	1025.000	218.000
530.000	607.000	553.000	813.000	772.000	852.000	1306.000	198.000	1205.000	94.000
411.000	692.000	413.000	908.000	637.000	937.000	1188.000	298.000	1095.000	191.000
445.000	652.000	466.000	842.000	667.000	875.000	1192.000	250.000	1092.000	162.000
522.000	777.000	571.000	965.000	780.000	1002.000	1248.000	334.000	1150.000	239.000
197.000	738.000	258.000	937.000	486.000	940.000	908.000	169.000	790.000	85.000
526.000	547.000	546.000	754.000	727.000	810.000	1346.000	213.000	1259.000	98.000
493.000	645.000	547.000	824.000	749.000	884.000	1258.000	243.000	1163.000	148.000
507.000	655.000	533.000	847.000	768.000	861.000	1264.000	142.000	1145.000	48.000
451.000	648.000	480.000	893.000	726.000	878.000	1171.000	197.000	1050.000	107.000
521.000	751.000	572.000	973.000	801.000	944.000	1199.000	194.000	1077.000	109.000
496.000	683.000	575.000	862.000	771.000	895.000	1187.000	193.000	1076.000	108.000
525.000	728.000	546.000	928.000	738.000	959.000	1251.000	311.000	1152.000	213.000
427.000	743.000	477.000	931.000	706.000	902.000	1034.000	146.000	905.000	83.000
438.000	761.000	538.000	948.000	706.000	960.000	1037.000	231.000	933.000	150.000
433.000	617.000	416.000	855.000	646.000	917.000	1426.000	280.000	1337.000	142.000
506.000	671.000	512.000	891.000	708.000	937.000	1365.000	309.000	1273.000	195.000
493.000	762.000	481.000	986.000	681.000	1008.000	1314.000	434.000	1238.000	336.000
472.000	647.000	468.000	863.000	656.000	921.000	1281.000	373.000	1203.000	260.000
548.000	688.000	519.000	905.000	709.000	958.000	1394.000	441.000	1330.000	343.000
549.000	669.000	564.000	878.000	735.000	928.000	1353.000	354.000	1270.000	246.000
433.000	726.000	391.000	939.000	607.000	984.000	1314.000	445.000	1237.000	330.000
369.000	742.000	353.000	973.000	570.000	986.000	1225.000	371.000	1129.000	257.000
443.000	643.000	404.000	864.000	606.000	910.000	1291.000	391.000	1214.000	268.000
520.000	698.000	535.000	901.000	709.000	949.000	1307.000	374.000	1234.000	271.000
367.000	628.000	367.000	816.000	566.000	865.000	1163.000	267.000	1071.000	162.000
423.000	698.000	419.000	897.000	601.000	948.000	1193.000	381.000	1109.000	271.000
396.000	721.000	393.000	908.000	580.000	938.000	1146.000	377.000	1060.000	275.000
439.000	696.000	442.000	913.000	616.000	967.000	1266.000	380.000	1191.000	271.000
476.000	688.000	463.000	915.000	679.000	954.000	1355.000	335.000	1266.000	230.000
