# Supplementary material for: Immature instars of three species of Rhodnius Stål, 1859 (Hemiptera, Reduviidae, Triatominae): morphology, morphometry, and taxonomic implications
Source: Parasit Vectors. 2022 Mar 18;15:91. doi: 10.1186/s13071-022-05200-2 (PMC8932165; doi:10.1186/s13071-022-05200-2)
Supplement: Supplementary file 3 — Additional file 3. Geometric morphometrics. [file 13071_2022_5200_MOESM3_ESM.zip › Additional file 3-Geometric morphometrics/4th instar/coord_Dec09_Format_ALIGNED.txt]

C:/Users/trash/Google Drive/filogentetic_works/trabalho_gustavo/Morfometria Geometrica Resultados Gustavo/4� est�dio/coord_Dec09_Format - {Aligned specimens} - 1 45 10 0
-0.34257461364007041 0.093117129627445935 -0.30159970479746945 0.2832114160971223 -0.12106565807347215 0.3490724572352556 0.43035185448287189 -0.30868109907355057 0.33488812202814039 -0.41671990388627334 
-0.32837103798949746 0.089522043380703631 -0.30502521480928402 0.30689624288400219 -0.13352272187838807 0.33218043220364757 0.42194967890023727 -0.3082323013197818 0.34496929577693236 -0.42036641714857154 
-0.33214799378654397 0.098724486333092693 -0.31808754523838795 0.29910375197578454 -0.1183387553634839 0.32676533913715267 0.43392577181749592 -0.30886617056571303 0.33464852257091959 -0.41572740688031656 
-0.33612346944880966 0.089533233121403211 -0.30462794341078359 0.29517869493833632 -0.12506633050814675 0.34160736914741913 0.42781629882420896 -0.30978660710865619 0.33800144454353098 -0.41653269009850263 
-0.34646150041564777 0.13013210121352792 -0.30075489455359244 0.27581678654670311 -0.13128132808607421 0.32081049588668187 0.43852235880221857 -0.31662079469366389 0.33997536425309605 -0.41013858895324889 
-0.35368970513914727 0.10953306025339496 -0.32351347807926994 0.27151616973388365 -0.091396747617625604 0.33696731140086794 0.43685487095621328 -0.31455084189946708 0.3317450598798295 -0.40346569948867944 
-0.32896108778885824 0.087790252526117468 -0.32302732820591179 0.31367070514109352 -0.11695497577432247 0.32121468878133191 0.43325045784319494 -0.3228773531977237 0.33569293392589761 -0.39979829325081906 
-0.32756314313787671 0.087825978375162136 -0.32053547370390834 0.31630132079335532 -0.12139226217084689 0.31987570004711469 0.42953710930677758 -0.32338764651838808 0.33995376970585456 -0.40061535269724441 
-0.3445072566766702 0.085080622148783938 -0.28922723330691086 0.29362400715745335 -0.13289712361759176 0.34720608680850307 0.42858455701064418 -0.31519995668234396 0.33804705659052886 -0.41071075943239638 
-0.34650417374745573 0.089497003193182961 -0.30497321748739054 0.29772011928125414 -0.11564658814461823 0.33380146364128632 0.43550095747923406 -0.30613628815059146 0.33162302190023052 -0.41488229796513215 
-0.35331261447207774 0.090533582322709541 -0.29501802312250131 0.2865152647198036 -0.11820452076639298 0.34459454461466926 0.43431098568280291 -0.30722131534184627 0.33222417267816912 -0.41442207631533606 
-0.33083102912877754 0.089520286678842903 -0.31806687612182499 0.31541946208347005 -0.12131451527437025 0.3190375675073347 0.42713439932430958 -0.32223383678724726 0.34307802120066316 -0.40174347948240036 
-0.32959857654863822 0.095566666836252756 -0.32404353996938623 0.30891082819666332 -0.11519980432798275 0.31882698780097757 0.43184246836301743 -0.31047218677195282 0.33699945248298968 -0.41283229606194083 
-0.33931054895261792 0.10660165448293654 -0.32137600501194358 0.29355570326363212 -0.11007032167873428 0.32204469081078113 0.43585089276098632 -0.30960939894052558 0.33490598288230961 -0.41259264961682424 
-0.34753297088953994 0.10680380129315208 -0.31216824779054203 0.28847958441118571 -0.11220699377315901 0.32688103031998794 0.4336641242194233 -0.31381529864268348 0.33824408823381752 -0.40834911738164203 
-0.34889905162634877 0.086170773777817011 -0.31065234029629324 0.29613342205858717 -0.10607707293428639 0.3372708825379353 0.43078012098673507 -0.30953267384970118 0.33484834387019347 -0.41004240452463853 
-0.34125465242853059 0.090268993238094425 -0.32033930535420763 0.29479258662446489 -0.10349293667333698 0.33548882746160935 0.43215096725120256 -0.30823649109232337 0.33293592720487258 -0.41231391623184538 
-0.3320926616069807 0.090095209898420334 -0.32726343163451238 0.3031532372782938 -0.10590346543787799 0.32879978918837116 0.42920957612543537 -0.3088611326979363 0.33604998255393576 -0.41318710366714884 
-0.3395742030901483 0.097691371729607498 -0.31871541494201949 0.29459378982794943 -0.11067295529681144 0.32972039525963759 0.43606488684196898 -0.31519213318413575 0.33289768648701035 -0.40681342363305856 
-0.34934567932239435 0.091027834514139108 -0.31350824551586787 0.2875593104377957 -0.10203389036118359 0.34151614206647013 0.42904862103085722 -0.30758971899867332 0.33583919416858854 -0.41251356801973144 
-0.34054393369948216 0.093867015427602993 -0.31954827482650167 0.29184114496828178 -0.10601254305589286 0.33622602840340565 0.43079369955711067 -0.31077417823412168 0.33531105202476597 -0.41116001056516877 
-0.34290403532518027 0.094066257544852122 -0.30425924371840773 0.29564172010403833 -0.1212601476107297 0.33406442804916919 0.43223282529434043 -0.30937430477365679 0.33619060135997741 -0.41439810092440305 
-0.36010888737265351 0.09483468858087292 -0.30667597269760433 0.27958730762980577 -0.099610078864087626 0.34368376933698974 0.43149501956498276 -0.30963526454455376 0.33489991936936264 -0.40847050100311488 
-0.33456481575174152 0.10510949467068623 -0.32834158624570231 0.29060959010341092 -0.10572586316682206 0.326664544281483 0.43648069658620853 -0.31064753851823423 0.33215156857805728 -0.41173609053734578 
-0.33698264626221991 0.067673943317227411 -0.33508526504048497 0.31657842020068916 -0.086731351347182836 0.32883123882643206 0.43507626277099515 -0.3047028942016588 0.32372299987889264 -0.40838070814268973 
-0.33153392846010649 0.085158124824310164 -0.32867805205677331 0.30785866531040107 -0.1038348059386142 0.32747440486700563 0.43153552820154012 -0.30702179843005212 0.33251125825395372 -0.41346939657166482 
-0.35540139998260728 0.087173067181724642 -0.30249990091671181 0.28366937599284214 -0.10623986779991444 0.3485868452111569 0.43240105297322423 -0.30725002437397775 0.33174011572600953 -0.41217926401174615 
-0.33009457363309691 0.091217711582719935 -0.31594474391701999 0.29764857396751265 -0.11967512442644282 0.33666983115623211 0.43193180518310481 -0.31054174858323058 0.33378263679345499 -0.4149943681232342 
-0.32870959555380147 0.096040384269798121 -0.33418338629692856 0.29405719769050409 -0.10219648126651484 0.3318782388739952 0.43642927427277767 -0.31160058987783124 0.32866018884446746 -0.41037523095646616 
-0.3443314359000807 0.074141270754412902 -0.29337191121184064 0.29531343103416013 -0.12317886304141895 0.35473680318803574 0.42282279748772039 -0.30570138645276268 0.3380594126656199 -0.41849011852384621 
-0.33580942142313663 0.10340284957982038 -0.31653131787573507 0.30105438043495919 -0.11916143004957566 0.31981548549408328 0.43189609266785939 -0.31173461453908097 0.33960607668058779 -0.41253810096978172 
-0.33508531184541263 0.097020441654391901 -0.31058469077201467 0.30111392496854572 -0.12434015747536141 0.32703958724965965 0.43268915882091036 -0.3135305930627641 0.33732100127187831 -0.41164336080983294 
-0.33248631519076433 0.095518521642511844 -0.31829017364795165 0.31489136234880666 -0.12111796499515542 0.31319898593426376 0.4285870571923267 -0.31850917669191225 0.34330739664154497 -0.40509969323367012 
-0.3400293670228029 0.085780123524951041 -0.31172671763817511 0.30309818858303111 -0.11442294286689128 0.33316455242550097 0.43067246676655691 -0.3101680269992852 0.33550656076131241 -0.41187483753419768 
-0.33385462128813082 0.094844172923768372 -0.31569986058219734 0.30955492238154753 -0.12184841486030934 0.3201935088386913 0.4268499435012546 -0.3219895369941273 0.34455295322938284 -0.40260306714987998 
-0.34078685279253884 0.092118339358448945 -0.30278579082441009 0.30038813799559522 -0.12554951774031467 0.33184197738109156 0.43216881556750042 -0.31249173417110093 0.33695334578976333 -0.41185672056403466 
-0.32704936667474438 0.10506126014624451 -0.32638666272518901 0.30897262897008737 -0.11915846356429216 0.31051855938891976 0.43237252304174739 -0.31643477829108385 0.34022196992247833 -0.40811767021416767 
-0.3271340458704442 0.099687701502827741 -0.32322791622980335 0.31473660460869851 -0.12137673912118961 0.30918849540791699 0.43490265979781867 -0.3129502955333569 0.33683604142361834 -0.4106625059860865 
-0.32731901842027261 0.094049269295975679 -0.32173719196525236 0.31252488418086649 -0.12003938664132029 0.31730377528112685 0.43320348759230543 -0.31070014934357232 0.33589210943453984 -0.41317777941439654 
-0.34084496914727053 0.094560175760419155 -0.30525979138250564 0.29950705452791676 -0.12349623523975194 0.33089662394620295 0.42707835085932194 -0.3137623553796805 0.34252264491020634 -0.41120149885485835 
-0.33331849242626571 0.10511446996521302 -0.31956622724573946 0.29278238843682058 -0.11733337208778366 0.32713891627822511 0.43486818509091357 -0.31347553882175061 0.33534990666887543 -0.41156023585850804 
-0.33036205223403836 0.093330896335911351 -0.31466237471034864 0.29898013852552796 -0.12186475346237703 0.33345038755752332 0.4322432025207037 -0.31033735736443274 0.33464597788606026 -0.41542406505452983 
-0.33028132160518175 0.10428363082605502 -0.31995345148487692 0.30137695247475321 -0.12091290657324325 0.31947516799469455 0.43452310164425484 -0.31197529167196164 0.33662457801904699 -0.4131604596235412 
-0.33435004976031502 0.092192443521262227 -0.30479370484183088 0.3018937923566799 -0.12971829670096288 0.33279837782082217 0.42742715622175703 -0.31528862496552174 0.34143489508135189 -0.4115959887332426 
-0.33258314130321054 0.098086225899942092 -0.32001522411679129 0.30672208804513906 -0.11862280982217989 0.31907463044851447 0.43188775018735265 -0.31880267336655205 0.33933342505482889 -0.40508027102704369 
