# Supplementary material for: Immature instars of three species of Rhodnius Stål, 1859 (Hemiptera, Reduviidae, Triatominae): morphology, morphometry, and taxonomic implications
Source: Parasit Vectors. 2022 Mar 18;15:91. doi: 10.1186/s13071-022-05200-2 (PMC8932165; doi:10.1186/s13071-022-05200-2)
Supplement: Supplementary file 3 — Additional file 3. Geometric morphometrics. [file 13071_2022_5200_MOESM3_ESM.zip › Additional file 3-Geometric morphometrics/4th instar/coord_Dec09_Format_CS.txt]

C:/Users/trash/Google Drive/filogentetic_works/trabalho_gustavo/Morfometria Geometrica Resultados Gustavo/4� est�dio/coord_Dec09_Format  - Centroid sizes -  1 45 10 0
999.11660981088698
1086.3266543724314
1061.26471721244
1024.6823898164739
1096.1742562202419
986.3496337506291
1053.4400789793408
1054.6464810541968
1037.2033551816153
966.46779563521943
1043.7474790388719
1057.4274443194672
1023.5811643440885
1007.2249004070541
1053.7177990334985
1000.7996802557443
1008.2190238236929
1013.591436427913
965.41907998547447
972.51118245498856
1045.4834288500226
1013.2403466108129
972.14957696848296
1043.8996120317317
991.15609265140483
1022.7369163181703
961.4971658824586
971.89299822562782
982.04317624023054
934.31643461944952
1201.5057220005237
1070.6512037073512
1020.4224615324773
985.78030006690642
1016.0216533125661
989.74683631724747
1064.679294435653
1076.5702949645233
1026.8495508106337
978.55975801174259
999.09058648352811
965.05440261158344
947.61110166565709
1024.7750972774465
1087.8308692071578
