# Supplementary material for: Immature instars of three species of Rhodnius Stål, 1859 (Hemiptera, Reduviidae, Triatominae): morphology, morphometry, and taxonomic implications
Source: Parasit Vectors. 2022 Mar 18;15:91. doi: 10.1186/s13071-022-05200-2 (PMC8932165; doi:10.1186/s13071-022-05200-2)
Supplement: Supplementary file 3 — Additional file 3. Geometric morphometrics. [file 13071_2022_5200_MOESM3_ESM.zip › Additional file 3-Geometric morphometrics/4th instar/coord_Dec09_Format_ProcrRes.txt]

C:/Users/trash/Google Drive/filogentetic_works/trabalho_gustavo/Morfometria Geometrica Resultados Gustavo/4� est�dio/coord_Dec09_Format - {Procrustes residues OP} - 1 45 10 0 - Orthogonal projection of the preshape data to the Kendall tangent space
-0.0049443718728826302 -0.0012402175002371174 0.012653244868926911 -0.015280908218103031 -0.0054625523489729537 0.019381131597906977 -0.0010678612618786054 0.0032219158467889503 -0.0011784593851926484 -0.0060819217263559655
0.009260168919038976 -0.0048355734745274739 0.0092286331727195192 0.008403065306098273 -0.017919285693747709 0.0024881641189370279 -0.0094712700901019853 0.0036716051987003076 0.0089017536920910356 -0.0097272611492084105
0.0056092747808945548 0.0043316390919629182 -0.0037163640224226815 0.00049912573920667114 -0.0026921562228073917 -0.003050026437930578 0.0023437428102565383 0.0031541917870321137 -0.0015444973459215749 -0.0049349301802711354
0.0015842601410649693 -0.0048457694875695453 0.0096971288732879413 -0.0033821348525207851 -0.0094366932949054988 0.011840377708190165 -0.0037024298948007406 0.0021879911076260611 0.0018577341753530444 -0.0058004644757262969
-0.0091004535984699417 0.035849985857768371 0.013247499041069512 -0.022437547753463724 -0.015770393525223185 -0.0086179645539381511 0.0074466170101725043 -0.0049664622256721525 0.0041767310724511522 0.00017198867530554551
-0.016257667319576757 0.015231105079316281 -0.0094450088517354716 -0.026800926329562269 0.024138493949351771 0.0074695292147648681 0.0056884177459234769 -0.0028309279019222283 -0.0041242355239632586 0.0069312199374030881
0.0086918444081252044 -0.0065734358841162931 -0.0087532591799012391 0.015158320658585855 -0.0013441009467332204 -0.0084987937512032083 0.0018017485499952635 -0.010953376845060869 -0.00039623283148613325 0.010867285821794415
0.010065993240579295 -0.0065310598301100298 -0.0062835528898673512 0.017809973730789852 -0.0057895349265743613 -0.0098145461932153677 -0.0018811939860256116 -0.011485652756805832 0.0038882885618879912 0.010021285049340911
-0.0069678192741143077 -0.0092513479305949466 0.02494119922832215 -0.0047880387866311921 -0.017325108907066459 0.017603430394599745 -0.0027191300484861458 -0.0033808268871886801 0.0020708590013447797 -0.0001832167901851256
-0.0087756447640221225 -0.0048878122114321982 0.0093712140541425681 -0.00085909884855997487 -9.829310754324444e-06 0.0040141618779613239 0.0039556515543144322 0.005857524557631999 -0.0045413915336805985 -0.0041247753756016303
-0.015714034304853901 -0.0038149163541867006 0.019205457171934261 -0.011949068191229636 -0.0026122558340837647 0.014934136097805167 0.0029317267359535715 0.0046524505739185956 -0.0038108937689503228 -0.0038226021263076393
0.006816928075053276 -0.004842011372655804 -0.003797437623769058 0.016911475895563619 -0.0057053438624951949 -0.010671057012248263 -0.0043079529846326292 -0.010314456336170112 0.0069938063958433494 0.0089160488255103365
0.0081125657505803431 0.0011867104791840472 -0.0097152912696829505 0.010346981295908227 0.00043100138188673087 -0.010943336102374648 0.00031937892653352562 0.001505564107218374 0.00085234521068203867 -0.0020959197799362839
-0.0015910411394280261 0.012219360220052392 -0.0070399700208606669 -0.0050155394251789123 0.0055633483462244285 -0.0077338019028543245 0.0043171139749918486 0.0023760800053477665 -0.0012494511609277004 -0.0018460988973672543
-0.0098216944210112248 0.012423807439856441 0.0021601257886780731 -0.010084381106044656 0.0034238578756905433 -0.0028894245978655017 0.0021408633430667762 -0.0018374238178250277 0.0020968474135754089 0.0023874220818786984
-0.011183195054431092 -0.0082105000745779332 0.0036802962630208824 -0.0024345926388914738 0.0095553469217638364 0.0074959552115974049 -0.00074899228865964174 0.0024494320773482264 -0.0013034558416941469 0.00069970542452330031
-0.003525073867359084 -0.0041161154914623761 -0.0059938969069970593 -0.0037875594165959481 0.012144181531315445 0.0057005007999399934 0.00060432018892800365 0.0037582912164286428 -0.0032295309458876056 -0.001555117108310633
0.005625436073598486 -0.0042866902754404024 -0.01292870913940148 0.0045832412602737557 0.0097297217638939257 -0.00097732655000477842 -0.0023224008106806499 0.0031230435666060527 -0.00010404788741039117 -0.0024422680014347109
-0.0018182386433588868 0.0032988889503936004 -0.004345447550261769 -0.0040096834609491191 0.0049731973187064245 -9.3696859420761003e-05 0.0044845242238444327 -0.0031729755788093145 -0.0032940353489303367 0.0039774669487855352
-0.011672357748929468 -0.0033415521044787896 0.00078480113983481203 -0.01097109989555229 0.013583965698989255 0.011782749585922431 -0.0024261415535398456 0.0043530930719145391 -0.00027026753635494422 -0.0018231906578060619
-0.0028026485323174796 -0.00052136494100956353 -0.0051919703308665535 -0.0067493506552524854 0.00962858343902173 0.0064262704006681423 -0.00076790606042659304 0.0012314186440972458 -0.0008660585154112721 -0.0003869734485036358
-0.0051610651160434798 -0.00032259374155933773 0.010098629148020538 -0.0029502652323018935 -0.0056184441648753983 0.0042630246259307003 0.00066906655116827363 0.0026328487473220724 1.1813581730024669e-05 -0.0036230143993919439
-0.022564559771273938 0.00050135184018576529 0.0074970114423568435 -0.018829061643864442 0.015963610228947579 0.014076337710639916 0.00018508387073196131 0.0021883828191365251 -0.0010811457707627162 0.0020629892739018607
0.0031227237485556072 0.010736134575490757 -0.01403530610291092 -0.0079333900222782125 0.0098968610487925705 -0.0030827318106766213 0.0049877665120737352 0.0013084080814813673 -0.0039720452065112252 -0.0010284208240174397
0.00036768201749330653 -0.026605176534471364 -0.021092847838923262 0.018333561950843909 0.028775913233712418 -0.00058675510856001645 0.0040142169925585086 0.0069415364751507572 -0.0120649644048412 0.0019168332170365621
0.0061418720057149628 -0.009211954569058458 -0.014382698145562776 0.009326063436575667 0.01178389888336881 -0.0022614082181149006 5.7598119379165258e-05 0.0049233036427453539 -0.0036006708629005013 -0.0027760042921479711
-0.017828430720161367 -0.0071682740290046777 0.011699741754861742 -0.014772314815828004 0.0093436280715510616 0.018951445393462558 0.0010545193213644249 0.00460008217296623 -0.0042694584276158631 -0.001610938721596622
0.0076562459481832601 -0.003173333363620176 -0.0015795651637251912 -0.00095035084594086161 -0.0040307333901848548 0.006860762928165072 0.00035801661001828855 0.001472656192327608 -0.0024039640042915963 -0.004209734910931906
0.0089394186036359513 0.0016777908320276223 -0.019912964028026732 -0.0044517229295109248 0.013413052041613627 0.0021685822536327698 0.0049855714016875247 0.00031976698760619038 -0.0074250780189103471 0.00028558285624408208
-0.0068512358813897153 -0.02017414428427107 0.020741385496362535 -0.0030462442919855226 -0.0076271309498733321 0.025191991271448534 -0.0084051967804598809 0.0060630198125133788 0.0021421781153602021 -0.0080346225077056466
0.001930971046924787 0.0090147186928004504 -0.0021758442674527506 0.0024646740275562212 -0.003520609210212116 -0.0099834008021097848 0.00033562772755665882 0.00027015766503166172 0.0034298547031830426 -0.0017661495832786422
0.0026718815963047149 0.0026276154086081471 0.0037864205198840997 0.0025093651491555763 -0.0086935840574005156 -0.0027757049661816038 0.001107225808381393 -0.0015103001112041561 0.0011280561328300479 -0.00085097548037793569
0.0051650186881016802 0.0011552799134066476 -0.0040175922735813246 0.016380390908233233 -0.0055076374246405234 -0.016512935862431487 -0.0028596097898989647 -0.0065866768664616451 0.0072198208000191846 0.0055639419072529006
-0.0022724573242121834 -0.0086126234232894467 0.0026441295567813244 0.0044938796154157801 0.0012235333986744465 0.0033495372809524554 -0.00090910368254046303 0.0018520038302083236 -0.00068610194870317304 -0.0010827973032871419
0.0038343889213730414 0.00047040181023988263 -0.001392211561120911 0.011010642030477982 -0.006225187080348589 -0.0095552033809475773 -0.0046448658267782272 -0.010032231752385809 0.0084278755468743943 0.0081063912926152004
-0.0030520945929584375 -0.0022682169219456483 0.011564438626510458 0.0018034127370459077 -0.0099106260503149107 0.002048592873168921 0.00061555002781014945 -0.00049216690935581509 0.00078273198895264379 -0.0010916217789134208
0.01057513851266681 0.010705516217512097 -0.012139052441622715 0.010485376253372168 -0.0035573220194083377 -0.019167164556526922 0.00096013742715229944 -0.0045370628264988916 0.0041610985212118395 0.0025133349121414517
0.010483419168364608 0.0053339250807440813 -0.0089868586396592703 0.016255575950316625 -0.0057780080921379304 -0.020490353928450646 0.0034992699973809133 -0.0010590837621706067 0.00078217756605133276 -4.006334043982207e-05
0.010367251710973149 -0.00032373604931475175 -0.0074320933012482979 0.013983026279645677 -0.0044170970520705267 -0.012442261289469007 0.0017121795021269315 0.0012546246122708687 -0.00023024085978144704 -0.0024716535531328354
-0.0031040457880733771 0.00017189650609006346 0.0090961763565037615 0.00091687877176342691 -0.0078552326262897078 0.001097219244010364 -0.0044827924445031003 -0.0017570927398736502 0.0063458945023623231 -0.00042890178199039841
0.0044224242717973428 0.010726192572467614 -0.0052102657066517843 -0.0058077814303537853 -0.0016923717550643702 -0.0026604819194608123 0.0033070502986028427 -0.0014702823355033021 -0.00082683710868396154 -0.00078764688714982878
0.0073931852658422476 -0.0010613832838300297 -0.00029308393218209494 0.0003773079162404866 -0.0062188497502746916 0.0036370052922055709 0.00066376878628078562 0.0016811286869139117 -0.0015450203696665693 -0.0046340586115301563
0.0074389930759662659 0.0099011110682045295 -0.0056166654928336557 0.0028049964496871943 -0.0052789602802542322 -0.01030411261449584 0.0029882918524378327 1.0932659003551337e-05 0.00046834084468347359 -0.002412927562399747
0.0033634516844209747 -0.0021881721449706765 0.0095367396577322183 0.0033278597812968561 -0.014086683230072828 0.0030257502440520848 -0.0040989477014718723 -0.0033086947063410282 0.0052854395893915107 -0.0008567431740376108
0.0051356010847812411 0.003704145550037851 -0.0056799015533777544 0.0081515220538456445 -0.0029894018754332355 -0.010703114837855764 0.00035494945213848661 -0.0068179015209246588 0.003178752891890943 0.0056653487548965487
