# Supplementary material for: Immature instars of three species of Rhodnius Stål, 1859 (Hemiptera, Reduviidae, Triatominae): morphology, morphometry, and taxonomic implications
Source: Parasit Vectors. 2022 Mar 18;15:91. doi: 10.1186/s13071-022-05200-2 (PMC8932165; doi:10.1186/s13071-022-05200-2)
Supplement: Supplementary file 3 — Additional file 3. Geometric morphometrics. [file 13071_2022_5200_MOESM3_ESM.zip › Additional file 3-Geometric morphometrics/4th instar/coord_Dec09_Format_ProcrRes_PC.txt]

C:/Users/trash/Google Drive/filogentetic_works/trabalho_gustavo/Morfometria Geometrica Resultados Gustavo/4º estádio/coord_Dec09_Format - {Procrustes components} - C:/Users/trash/Google Drive/filogentetic_works/trabalho_gustavo/Morfometria Geometrica Resultados Gustavo/4º estádio/coord_Dec09_Format - {Procrustes residues OP} - 1 45 10 0 - Orthogonal projection of the preshape data to the Kendall tangent space
0.027374482924434725 0.0066939911857248737 0.00080523096262642019 0.0070694734840842793 0.0053517409149273255 0.0010354353840307906
-0.0025558791905220157 0.02491932966898348 0.0090736637650614925 0.0096391487533891845 0.0001805644288966719 -0.0081250539539138612
-0.0053605399978685978 0.00035629522569590653 -0.0037539866871412653 0.0087311359827409365 -0.0015778689753143862 0.00094290736118372842
0.012495136752528021 0.012635096356890809 0.0064992965626479004 0.0065067200745334772 0.0038103178052887711 -0.00098944607365393901
0.013101476596179291 0.014376541494829911 -0.0455292021130701 -0.00072353264493712371 -0.0029824400293137201 0.0025366497823983516
0.020638300575432474 -0.0326209775990116 -0.021535664343648619 -0.0071657685633526522 0.0063747065867160507 -0.0011789595077602358
-0.022636076372083563 0.00069614602848209204 0.0071893033868471613 -0.0097163591006530561 0.0062125481992920386 0.0065305175061237128
-0.024685244601547873 0.0077346800045076068 0.0077987700403272546 -0.010180290361796154 0.0063564164495869069 0.0026463605757531834
0.025252172492527473 0.025170920680209197 0.0088171634311348997 -0.0046013811999846476 0.0039425635971153733 0.0051141636672011239
0.012275824398369177 0.001492169149125004 0.0050214008826183956 0.0001564431287466054 -0.0097409849391365613 0.0044349667516957372
0.031043383873847936 0.0057604159346480903 0.0021407100613433819 -0.0018344142603173778 -0.005829659360579653 0.0048044996542042457
-0.02214262731132292 0.0094259917307261895 0.0059709657135254635 -0.011681398837147219 0.0039546507101650523 -0.0016636988132736148
-0.018926596264506424 -0.0019633534921758701 0.00072395207824249032 0.0041955910269464566 -0.0034085383346500616 -0.0019572011935217889
-0.0038372479376181114 -0.009849492987458729 -0.014253116386181883 0.0032046899045387331 -0.0044358168417331879 -0.0011349629766916856
0.0077990848059333699 -0.0043268459849284359 -0.016432113694580551 -0.0058687596182114971 -0.0024951430621614097 -0.0021499887824670584
0.013142521361055735 -0.0080516629063628678 0.0086879498554246221 -0.0063891997005638594 -0.0034253364723736048 -0.0014656298180686287
0.005734355925939124 -0.014886119785888795 0.0051476464673533926 0.0017473594643860819 0.00014644011820410559 -0.0015654735956715218
-0.0096140482066181514 -0.012437051417524356 0.0072857789364264621 0.0050399068555385109 0.0016944781953871649 -0.0050996520237152837
0.00030948672996380916 -0.0083918218275370396 -0.0051911023174445519 -0.0027822178159083383 0.0025231153015771069 0.0043260151169515551
0.019386170812489157 -0.013945527885858341 0.0033843108205246619 -0.0018976300640655432 0.00010700602831458968 -0.0058447123937880553
0.0068304917131697491 -0.012074531159235296 0.00065948226398103665 0.0010848052472140241 0.0037952071643407039 -0.0029548651583295223
0.011028241693110079 0.0080924207621771924 -5.2290046465566023e-05 0.000952009487601923 -0.0042152875221658599 0.0011973375103328362
0.031683201915410651 -0.015808765108631249 -0.0036551449492919965 -0.0099676753682041014 -0.0018840139301827524 -0.0035942478379483328
-0.0046263590146619002 -0.017544493382973553 -0.012240589787808563 0.0069772239865361785 0.0027253165834265182 0.00046218447703885105
-0.015127509337787982 -0.033875489297358341 0.032927850949794106 -0.0024503410999692074 -0.0068733447237830161 0.0040742244072708338
-0.012867609648157228 -0.015119587652142684 0.013244965597734495 0.0054294007467701137 -0.0016777132546785178 -0.0017191159155179575
0.032973412280069926 -0.0082082883274117342 0.006110853185868413 -0.0040459821759272398 -0.0018936089142252512 0.0012355760978920566
0.001012518278778633 0.0024047226673554792 0.0049516062058644296 0.0095644656079161214 0.0055699277138050304 0.0026304145115641224
-0.0080802850832790759 -0.022854099659749813 -0.0010357917754338774 0.0091935941482970025 0.0088118861794814502 0.0035437597070672854
0.029880236141092528 0.016027848831953226 0.024308279075308071 0.002982760706975751 0.001777892865665656 -0.0031079549004016408
-0.0092256873353335211 0.0034183816343727443 -0.0097895668586012972 0.0014336603801239755 -0.0042582197019420173 -0.0031080037700815201
-0.0031294224488793657 0.009846530649950733 -0.0030023555009962596 0.0011755344519056605 -0.00081597032628349074 0.0022807719915085901
-0.023940343585320534 0.0087084510117227971 -0.00060830415836854608 -0.0090353517398312592 -0.0026260738768006929 -0.0034340835977390307
0.0025557630387726023 0.00070532392454652007 0.010423301168670615 -0.001513473886194599 -0.0025816352922405444 0.00024696099929070238
-0.016331146803520456 0.0099833371635482376 -0.0006944827306675337 -0.011436767816617326 0.0040493067285185484 -0.0035510002141326434
0.0061765714826732378 0.013699658504365332 0.0019802683506068368 -0.0020260021134367884 -0.0033483257378208071 0.003281888656560887
-0.027874733969324401 0.0014332600001125586 -0.011145104184573594 0.00018863809516529563 -0.00082791876676523873 -0.0021148346965793245
-0.029151713953362513 0.0045132993665301857 -0.0045212771580094334 0.0019248158629571641 -0.0072104597933259516 0.0019488021989181677
-0.021765449511063364 0.0035451185224969067 0.0025531178596702345 0.0050575958150132563 -0.0047786824499140533 0.0012827362996614903
0.0045406021413262705 0.012817610109883274 -0.00027459133029453155 -0.0039606255400007296 -0.00060710467009934821 -0.0042778810335654185
-0.0033668333565233964 -0.0022734209120177339 -0.012531115841615365 0.0055106600261254895 0.0035950338849615768 0.0015979806250162941
-0.00099043026790537154 0.0052218628148169325 0.002510507339422147 0.0092036596836565093 0.0031027801403614476 0.0023886521825627069
-0.013444200460691332 0.0027687151275920608 -0.010507005088426851 0.0061919834095908724 -0.0018731033738179081 0.00082942918126404795
0.0014178435417134252 0.018940534501608576 0.002916895382568686 -0.00025094652428986293 0.0034304271906038632 -0.00076686891921967475
-0.016971294816919329 0.0028428763334104861 -0.0043804653909726753 -0.0056331578993450253 0.0018549235626720774 0.00043140053054943649
