# Supplementary material for: Immature instars of three species of Rhodnius Stål, 1859 (Hemiptera, Reduviidae, Triatominae): morphology, morphometry, and taxonomic implications
Source: Parasit Vectors. 2022 Mar 18;15:91. doi: 10.1186/s13071-022-05200-2 (PMC8932165; doi:10.1186/s13071-022-05200-2)
Supplement: Supplementary file 3 — Additional file 3. Geometric morphometrics. [file 13071_2022_5200_MOESM3_ESM.zip › Additional file 3-Geometric morphometrics/4th instar/coord_Dec09_Format_PW.txt]

C:/Users/trash/Google Drive/filogentetic_works/trabalho_gustavo/Morfometria Geometrica Resultados Gustavo/4� est�dio/coord_Dec09_Format - {partial warps scores - U1 y U2 en las dos ultimas columnas} - 1 45 10 0
-0.023775639349166603 0.0047434730632312395 0.0044561003473457747 -0.0012918608599649687 -0.011782785750683497 0.01172403079506131
-0.0017750481029370658 -0.012931588320733824 0.0082959421293153784 0.00051267560400714604 -0.022924752981341823 -0.0089062526287448651
0.0030143695935311949 0.0013760080812078019 0.00096795952152659427 -0.0090217638295521981 -0.0014838178199763367 -0.0047655695311933427
-0.011758395929437646 -0.0030610490757593876 0.0029979910496093142 0.00052071896237855476 -0.015522217872714367 0.003660500608476485
-0.034927787349493256 0.0045817714491232855 0.0097083442191500807 -0.010217410435837201 0.018031180989691108 -0.024856879266399019
-0.012564313214441125 0.030342223629202098 0.0028984964283076883 0.00087638986674018959 0.025737587377923195 0.017832186715393265
0.017264954375862507 -0.0052722544091146255 -0.015806040095041083 0.008161665275586559 -0.00045034737749263695 -0.0093440760033594705
0.017115637807920657 -0.0089890865625822814 -0.01272375518780729 0.010908719397674667 -0.0047135611441598254 -0.013638491888777759
-0.027895987323198992 -0.013430644502197378 -0.0013066279996066937 0.0096720497775015842 -0.01602788029827798 0.0078414369136096743
-0.0079748320463631974 -0.0081591144142896185 0.0019742760570628398 -0.0036602363081582566 0.0003160094151559887 0.012426356382644428
-0.025989365187304582 -0.0053115151684342537 0.0044334707856574038 0.00018600787936298192 -0.0016765849027226814 0.018313838560138945
0.014871170083413168 -0.010226464041835758 -0.0074414842897371335 0.01267000663694226 -0.0032708907732328782 -0.01363205087126052
0.016793214803506377 -0.0022761066384449254 -0.00042572516170669063 -0.0050336857722023702 0.00069385893785016244 -0.0088023984590128324
0.0020208621017641652 0.0075792745547931277 0.0041662316404854002 -0.008650330895853927 0.012910759193307612 -0.0041120814798069573
-0.010682608613252388 0.0056169401408283273 0.0056798459470641062 0.00040710666029538864 0.014237223498692636 -0.0022649404225021943
-0.0030689073525531447 -8.8329415976120764e-05 0.0023030395962829811 0.0061241436625450027 0.0027817941679557077 0.017815712867619155
0.0041535154749426295 0.0085546668904404408 0.0011113383752269141 -0.00084749589386311046 0.0030062297252216961 0.01400548613778833
0.01676711329132095 0.0071767983038916947 0.00071678811127604827 -0.0015273642090612076 -0.00073301773278663062 0.0042532809902170324
-0.0004665372149389398 0.006468138940184995 -0.0048650349601014626 -0.00065495964594097897 0.0078947139456786285 0.0015267380654193591
-0.0067384151467378573 0.010143061141339225 0.0073261173770666895 0.0040924849105031464 0.0036700829386058348 0.020197151174807429
0.00021703515180146492 0.010990379612379489 0.0018495513050179044 0.0009708789980303965 0.0026057922948100809 0.0097701156041572045
-0.011538132875970313 -0.0059868683405887588 0.0036636144420122132 -0.0013650837150661083 -0.0030408369499442473 0.0035636208489559437
-0.01924500577520491 0.010943005630927526 0.0082385294249981422 0.0075490376802112534 0.012467819265534783 0.0251541114037852
0.0056848224497058428 0.016754764227564979 -0.00025613524235308573 -0.0097855601887572446 0.011406276870321457 -0.0001301608609627522
0.038445825352878965 0.0013256315453810783 -0.011735481789613162 0.00082800873016242258 0.0040481290920524248 0.029834467162878634
0.022410177619821548 0.00365730532480095 -0.0025707729584985742 -0.0035351498623710865 -0.0010349259000981782 0.0082298831260161926
-0.019977377323981752 0.0044483795470185768 0.0044416635609311611 0.0043440653903856 0.0010998273521257422 0.027697362472711692
-0.00023701201724489755 0.0030561745070942846 -0.0030295073210539346 -0.004753267609865908 -0.010825672698301581 0.001267018414795871
0.013885348108178578 0.020001797666729881 -0.0076952590742076065 -0.008356722160489511 0.0057711078334130904 0.0062586492889662648
-0.018744160539849709 -0.010058792957964502 0.0060254914135596293 0.0089558772510492882 -0.02506123355764453 0.023481310484005438
0.0029872564020221315 -0.0020036010422795772 0.0044120036144730994 -0.0041413066258196157 0.0049147927166418928 -0.01195775499904545
-0.0031396803796943777 -0.0057919155269644312 -0.00099328052754635537 -0.0019019607364079909 -0.0028371410629592724 -0.0078895972709937482
0.01513965282824779 -0.011381917038345291 -0.0022107120626901548 0.00685286158529517 0.0022035885190203174 -0.017219338537310693
0.0021439326110101972 -0.00542225427003466 -0.00054364685564130526 0.0027995143192197109 -0.0044933415995380352 0.0081564750393983178
0.0078693828410300298 -0.0072707809955127626 -0.0034957080719424469 0.01202123639315951 4.263820143287781e-07 -0.014964028385677465
-0.010002897161880029 -0.011071274756173352 -4.2678863978928209e-05 0.0013809695566759568 -0.004935096529866778 -0.00043499121934615498
0.016921500130966653 -0.0010951315385078044 -0.0018961174265250541 -0.0037738191483099961 0.007338162289332352 -0.023197592213746066
0.019255275238732987 -0.0096346966796053597 -0.0036556764817242079 -0.0073799588099993192 0.0037878715327138365 -0.019150287280990604
0.016976181067324517 -0.007667993179802571 -0.0030491032628976135 -0.0065920944280222025 -0.0026277976132561827 -0.011192602420531762
-0.0079940280747788552 -0.0072746045969207737 0.004936214530147625 0.0061617547131842323 -0.004279810977352163 -0.0037631341154116364
-0.0020069770085420248 0.0082472623528129629 -0.00060403361294075861 -0.0069729907562697483 0.004125338558842521 -0.0083743546614291776
-0.00053599869217261012 0.00023176717616585016 -0.001786722131005719 -0.0057495717056858815 -0.009558466338503005 -0.0021774436412965513
0.0053768676979224954 0.00014472635642453211 0.00019115089888355132 -0.0089150795960269043 0.0030730704732169771 -0.014482904829396655
-0.0077172599398596057 -0.0091294084179255053 0.00025918026044905547 0.0048194829088819679 -0.012023088070352638 -0.0073456560862712557
0.0094422715871002854 -0.002848158251549856 -0.004919837659224993 0.0033120170337324144 0.0042218782809204554 -0.013896360708532346
