# Supplementary material for: Immature instars of three species of Rhodnius Stål, 1859 (Hemiptera, Reduviidae, Triatominae): morphology, morphometry, and taxonomic implications
Source: Parasit Vectors. 2022 Mar 18;15:91. doi: 10.1186/s13071-022-05200-2 (PMC8932165; doi:10.1186/s13071-022-05200-2)
Supplement: Supplementary file 3 — Additional file 3. Geometric morphometrics. [file 13071_2022_5200_MOESM3_ESM.zip › Additional file 3-Geometric morphometrics/4th instar/coord_Dec09_Format_RW.txt]

C:/Users/trash/Google Drive/filogentetic_works/trabalho_gustavo/Morfometria Geometrica Resultados Gustavo/4� est�dio/coord_Dec09_Format - {Relative warps} - 1 45 10 0
-0.02681 -0.00772 -0.00134 0.00739 -0.00590 0.00085
0.00325 -0.02401 -0.01014 0.00986 -0.00025 -0.00807
0.00547 -0.00045 0.00415 0.00860 0.00133 0.00093
-0.01172 -0.01267 -0.00679 0.00662 -0.00404 -0.00106
-0.01328 -0.01763 0.04375 -0.00106 0.00247 0.00242
-0.02359 0.03163 0.02012 -0.00710 -0.00613 -0.00116
0.02268 -0.00024 -0.00757 -0.00938 -0.00636 0.00640
0.02462 -0.00707 -0.00901 -0.00964 -0.00649 0.00253
-0.02466 -0.02428 -0.01001 -0.00494 -0.00319 0.00534
-0.01206 -0.00148 -0.00497 0.00052 0.00973 0.00452
-0.03055 -0.00637 -0.00232 -0.00165 0.00589 0.00486
0.02192 -0.00868 -0.00741 -0.01120 -0.00386 -0.00170
0.01909 0.00224 -0.00006 0.00419 0.00323 -0.00197
0.00337 0.00917 0.01483 0.00287 0.00439 -0.00111
-0.00792 0.00293 0.01646 -0.00611 0.00250 -0.00219
-0.01310 0.00803 -0.00833 -0.00607 0.00356 -0.00146
-0.00593 0.01497 -0.00414 0.00172 -0.00013 -0.00158
0.00959 0.01313 -0.00584 0.00473 -0.00158 -0.00509
-0.00042 0.00793 0.00577 -0.00306 -0.00252 0.00428
-0.01969 0.01353 -0.00298 -0.00172 -0.00008 -0.00589
-0.00710 0.01192 -0.00002 0.00093 -0.00376 -0.00300
-0.01056 -0.00839 -0.00011 0.00103 0.00418 0.00123
-0.03229 0.01457 0.00341 -0.00960 0.00195 -0.00365
0.00347 0.01771 0.01306 0.00620 -0.00243 0.00058
0.01483 0.03574 -0.03042 -0.00180 0.00693 0.00409
0.01289 0.01609 -0.01157 0.00540 0.00167 -0.00171
-0.03293 0.00741 -0.00615 -0.00352 0.00176 0.00116
-0.00059 -0.00225 -0.00456 0.00949 -0.00588 0.00254
0.00681 0.02432 0.00268 0.00797 -0.00809 0.00376
-0.02918 -0.01482 -0.02499 0.00335 -0.00146 -0.00299
0.00942 -0.00393 0.00995 0.00125 0.00416 -0.00311
0.00357 -0.01000 0.00282 0.00108 0.00074 0.00228
0.02385 -0.00834 -0.00037 -0.00870 0.00268 -0.00342
-0.00223 -0.00038 -0.01030 -0.00115 0.00253 0.00024
0.01625 -0.00959 -0.00036 -0.01143 -0.00375 -0.00354
-0.00577 -0.01347 -0.00254 -0.00202 0.00355 0.00339
0.02797 -0.00153 0.01167 -0.00030 0.00083 -0.00211
0.02903 -0.00421 0.00427 0.00216 0.00697 0.00197
0.02190 -0.00305 -0.00248 0.00533 0.00448 0.00128
-0.00411 -0.01280 -0.00025 -0.00408 0.00087 -0.00422
0.00321 0.00170 0.01281 0.00503 -0.00373 0.00156
0.00144 -0.00514 -0.00227 0.00915 -0.00341 0.00232
0.01350 -0.00300 0.01079 0.00584 0.00173 0.00084
-0.00082 -0.01860 -0.00372 -0.00035 -0.00330 -0.00073
0.01716 -0.00293 0.00446 -0.00584 -0.00181 0.00039
