# Supplementary material for: Immature instars of three species of Rhodnius Stål, 1859 (Hemiptera, Reduviidae, Triatominae): morphology, morphometry, and taxonomic implications
Source: Parasit Vectors. 2022 Mar 18;15:91. doi: 10.1186/s13071-022-05200-2 (PMC8932165; doi:10.1186/s13071-022-05200-2)
Supplement: Supplementary file 3 — Additional file 3. Geometric morphometrics. [file 13071_2022_5200_MOESM3_ESM.zip › Additional file 3-Geometric morphometrics/4th instar/coord_Dec09_Format_TRANSCALED.txt]

C:/Users/trash/Google Drive/filogentetic_works/trabalho_gustavo/Morfometria Geometrica Resultados Gustavo/4� est�dio/coord_Dec09_Format - {translated and scaled (first one is consensus)} - 1 45 10 0
-0.33834071285817235 0.094525382287886831 -0.31541219552338329 0.29844390673784621 -0.11551209139597801 0.32936676789682101 0.43248836758893183 -0.31186282150803146 0.33677663218860177 -0.41047323541452252
-0.32548753249288287 0.14172519865003749 -0.25742740884738446 0.32388611781887106 -0.069261184651007029 0.36292060049790686 0.38113669241479026 -0.36772484451994203 0.27103943357648425 -0.46080707244687347
-0.31924099312498744 0.11801238557849873 -0.27689645539791297 0.33249667450041953 -0.10383617077421732 0.34262254221776339 0.39325188080448281 -0.34409539570392245 0.30672173849263495 -0.44903620659275922
-0.31679183765109642 0.14039852412258597 -0.27721641474405878 0.33733336668379688 -0.075570212312962307 0.33921791063175111 0.39085441480569533 -0.36183243800720105 0.27872404990242206 -0.45511736343093256
-0.33161495052223938 0.10500814795818995 -0.29062663998093841 0.30897378850894935 -0.10910697901232015 0.34703436258301457 0.41300602431139399 -0.32927276134845079 0.31834254520410388 -0.43174353770170315
-0.33954455497194064 0.14723936370895008 -0.28663325946314816 0.2904647670689573 -0.11512768091740709 0.32695531569571062 0.42219564761153727 -0.33808493302687048 0.31910984774095874 -0.42657451344674752
-0.36315722918447491 0.072185356554814673 -0.34997731857755648 0.23642731950256712 -0.1259188382599436 0.32564517591863018 0.4671771390513848 -0.26745080139269806 0.37187624697059007 -0.36680705058331375
-0.3297767067459495 0.084674963275010562 -0.32597962319101637 0.3106014347935368 -0.11998784033588958 0.32009414368086986 0.43628490046182616 -0.31876516443664321 0.33945926981102925 -0.39660537731277407
-0.3280720186485121 0.085905563264610282 -0.32238290849853779 0.31441815428857395 -0.12326405324944098 0.31915907941355248 0.43142418637304336 -0.32086581245854479 0.34229479402344748 -0.39861698450819216
-0.3305041371949432 0.12919356588133721 -0.24855299465827407 0.32876870123534319 -0.086578971762269294 0.36154915825001083 0.3839169995070783 -0.3682980758706777 0.28171910410840839 -0.45121334949601349
-0.35055487780358036 0.072014815511007121 -0.31951400904883592 0.28205802741811092 -0.13223410089521132 0.32758463492506951 0.45029953606882583 -0.28392047954339578 0.35200345167880182 -0.39773699831079196
-0.32766546206648417 0.16019200367694772 -0.23089876128076814 0.34031219919887484 -0.045988135026875029 0.36139009441952591 0.36311464948303362 -0.38879135820637217 0.24143770889109373 -0.47310293908897638
-0.33174852977810293 0.086057913939017558 -0.32134592479646346 0.31207814944918455 -0.12464212150728034 0.31775229762098789 0.43047870796748128 -0.31775229762098794 0.34725786811436532 -0.39813606338820212
-0.3257191628898749 0.10805200784529141 -0.31204169354236971 0.32102974482787322 -0.10297180494478952 0.32298366902037384 0.41970291654916092 -0.32669612498612532 0.32102974482787316 -0.42536929670741314
-0.34451094274949451 0.088361596267161405 -0.33656832735469361 0.27600588496933581 -0.12708184631681652 0.31571896194334093 0.4517362505793085 -0.28593415421283708 0.35642486584169619 -0.39415228896700111
-0.34354549228649006 0.11900719539427035 -0.30178858162183375 0.29932112780983139 -0.10059619387394461 0.33063881080832352 0.42231421013118248 -0.32893057355386029 0.32361605765108598 -0.4200365604585648
-0.35331745900402473 0.065747423083893725 -0.32733823407725826 0.27757802633291306 -0.12549964041545678 0.33053567714516796 0.44804170989085035 -0.28397291246873263 0.35811362360588933 -0.38988821409324231
-0.34040222599490982 0.093432079512588875 -0.31758972250457485 0.2977527629477621 -0.1003750153574734 0.33643483408354719 0.42927180480943167 -0.31223374342423543 0.3290951590475264 -0.41538593311966265
-0.33327037685960614 0.08563608262703909 -0.33129719523225487 0.29873969838096137 -0.11030085296892825 0.32735083197755266 0.43331068536630846 -0.30308069796113374 0.34155773969448072 -0.40864591502441927
-0.33912733525519922 0.099231517157752303 -0.31737512376967941 0.29603724012197913 -0.10917538526541844 0.33021928674208162 0.43462990187257672 -0.31716795985076973 0.33104794241772051 -0.40832008417104315
-0.34158990250518323 0.1168109961607129 -0.29120487775276316 0.31012496868020251 -0.076297323196522021 0.34817080369733611 0.40493107647965437 -0.33871075823361635 0.30416102697481395 -0.43639601030463493
-0.31640864969410643 0.1570565304708956 -0.25806243557276271 0.34739909785036105 -0.039981504102822404 0.35026858379075504 0.36365951817926018 -0.38718930289049047 0.25079307119043137 -0.46753490922152113
-0.35016371109457911 0.061781985102933097 -0.3304250577070606 0.26607704766375018 -0.15179024455001763 0.32134527714880201 0.45912107779368161 -0.26785352646862681 0.37325793555797593 -0.38135078344685858
-0.3589982532197456 0.098955965500686305 -0.30345124555823771 0.28308400941568473 -0.09566429097259696 0.3448029068173602 0.42791768865161661 -0.31456064709053932 0.33019610109896369 -0.41228223464319214
-0.32225320914265693 0.13832747740844131 -0.2973465996369819 0.32225320914265687 -0.072229167566457503 0.33566446041494352 0.40291230608026601 -0.35309908706891596 0.28891667026583023 -0.44314605989712569
-0.32749634735299321 0.10432261958194539 -0.29823758557469132 0.35150871046759968 -0.05004257186909563 0.336374868168478 0.39892808300484761 -0.35070157221164644 0.27684842179193259 -0.44150462600637658
-0.30604155869017902 0.15331410991252417 -0.25617536222628401 0.37037872981418468 -0.032266362417814366 0.34202344162883258 0.35688552371218951 -0.39130297695785832 0.23759775962208771 -0.47441330439768331
-0.33801451687246131 0.14019802115202395 -0.25585098815577073 0.32636601659870257 -0.052002233364993988 0.36068749061959865 0.38065634823175643 -0.36942386582491776 0.26521139016146972 -0.45782766254540763
-0.32657916105936863 0.10309776918131294 -0.3049718441650815 0.3088817396030954 -0.10741923256017044 0.34077825501847164 0.42041665157170155 -0.3259618091481033 0.31855358621291918 -0.42679595465477677
-0.28797104530852169 0.18532790044607825 -0.23705678694421445 0.37676551189587359 -0.0038694836356873035 0.34723524204457534 0.33012805123416816 -0.4225883444237501 0.19876926465425548 -0.48674030996277723
-0.31295607051918728 0.16161548101367063 -0.20592595064258423 0.36176180518291828 -0.026115349249891142 0.3746054195681105 0.32815434754166484 -0.40564415433232548 0.21684302286999774 -0.49233855143237398
-0.34839617684302426 0.045609437388910018 -0.36254508990162776 0.24369422020935863 -0.17111861910875723 0.29529613842308894 0.47806680358010772 -0.23487195677281755 0.4039930822733015 -0.34972783924853984
-0.34259523431149119 0.065754374306240385 -0.33699116831948195 0.27123679401324163 -0.15392501258051733 0.31420129995197821 0.45972021354448173 -0.27235760721164343 0.37379120166700858 -0.37883486105981679
-0.3414272158187997 0.055663220030160172 -0.35318705103643927 0.27518014409276403 -0.15718979740911443 0.29673984199176973 0.46314151032136841 -0.26577227591865238 0.3886625539429851 -0.36181093019604149
-0.34896213687436456 0.034693328724137384 -0.35301983614034554 0.25380908908711058 -0.16230797063923927 0.31264572844383481 0.47170753967028922 -0.24325907099555996 0.39258240398366012 -0.35788907525952279
-0.34644930927639561 0.02066885083751218 -0.37499200805200772 0.23424697615847195 -0.18798811952213509 0.28641121874838388 0.4862101101776688 -0.22243620425132221 0.4232193266728696 -0.31889084149304597
-0.3487760580114162 0.054559406525540199 -0.33362066730987727 0.26572451696698296 -0.16084921331233337 0.31624248597211269 0.46355288359107122 -0.2637037982067777 0.37969305504255563 -0.37282261125785809
-0.34132344068231818 0.038697098943620049 -0.38077193960542599 0.23875734348223798 -0.17789394514372886 0.28102359232842494 0.48615578672858534 -0.22523214385145815 0.41383353870288775 -0.33324589090282469
-0.33458103171225795 0.070780329307257195 -0.34944304311535651 0.28535061893949371 -0.14787701346083135 0.29742600320451135 0.46053657835351874 -0.27383256010209228 0.37136450993492703 -0.37972439134917002
-0.33948498075964684 0.027073099440958606 -0.37746522817681905 0.24229450147160114 -0.18074702360582462 0.28709171637390679 0.48634193743937931 -0.21833773002384629 0.41135529510291124 -0.3381215872626202
-0.34847130919510805 0.060701453859792927 -0.33314265923051389 0.26814918338063448 -0.15533031964122118 0.31720086326733588 0.45577185894726757 -0.27039738537544161 0.38117242911957561 -0.37565411513232166
-0.3401092999944928 0.080473183400698159 -0.3401092999944928 0.26864430876551471 -0.14092816197535196 0.31768891058932314 0.45661525208207071 -0.28085541370940165 0.3645315098822669 -0.38595098904613429
-0.33780479019399801 0.061136449759036419 -0.3419496342454581 0.26734244131917634 -0.1533592299040237 0.32018920297529269 0.46007768971207097 -0.26734244131917634 0.37303596463140887 -0.38132565273432911
-0.33663598858147598 0.081468019807178521 -0.33980184427346477 0.27880635794114722 -0.14246350613949613 0.31046491486103522 0.45482793441572456 -0.2815500995408709 0.36407340457871223 -0.38918919306849015
-0.34329483701803304 0.049376687757568177 -0.34036736541185314 0.26113046727124978 -0.17057401225341723 0.3138249561824884 0.46371150241890086 -0.25898365476005114 0.39052471226440261 -0.36534845645125524
-0.34178107141873859 0.058464970796750289 -0.35373145853128179 0.26713711499269877 -0.15517118035363919 0.30298827633032871 0.46624894949861256 -0.26603400233615637 0.38443476080504696 -0.36255635978362161
