# Supplementary material for: Immature instars of three species of Rhodnius Stål, 1859 (Hemiptera, Reduviidae, Triatominae): morphology, morphometry, and taxonomic implications
Source: Parasit Vectors. 2022 Mar 18;15:91. doi: 10.1186/s13071-022-05200-2 (PMC8932165; doi:10.1186/s13071-022-05200-2)
Supplement: Supplementary file 3 — Additional file 3. Geometric morphometrics. [file 13071_2022_5200_MOESM3_ESM.zip › Additional file 3-Geometric morphometrics/5th instar/coord_Dec09.txt]

TPS like internal (simplified) format - can be converted to other format by using TET

LM=5
508.000	790.000
524.000	951.000
675.000	1006.000
1245.000	477.000
1169.000	387.000
IMAGE=C:/Users/gomes/Desktop/Morfometria Geométrica/R. robustus/5º estádio/Cabeça 20x/01.jpg
ID=1 : R_robustus5
COMMENT=NA
VARIABLES=NA
SCALE=NA

LM=5
367.000	641.000
412.000	816.000
534.000	878.000
1167.000	325.000
1092.000	221.000
IMAGE=C:/Users/gomes/Desktop/Morfometria Geométrica/R. robustus/5º estádio/Cabeça 20x/02.jpg
ID=2 : R_robustus5
COMMENT=NA
VARIABLES=NA
SCALE=NA

LM=5
545.000	553.000
565.000	711.000
723.000	771.000
1337.000	193.000
1255.000	100.000
IMAGE=C:/Users/gomes/Desktop/Morfometria Geométrica/R. robustus/5º estádio/Cabeça 20x/03.jpg
ID=3 : R_robustus5
COMMENT=NA
VARIABLES=NA
SCALE=NA

LM=5
538.000	760.000
603.000	935.000
745.000	947.000
1215.000	322.000
1131.000	235.000
IMAGE=C:/Users/gomes/Desktop/Morfometria Geométrica/R. robustus/5º estádio/Cabeça 20x/04.jpg
ID=4 : R_robustus5
COMMENT=NA
VARIABLES=NA
SCALE=NA

LM=5
734.000	618.000
756.000	751.000
916.000	834.000
1511.000	253.000
1430.000	160.000
IMAGE=C:/Users/gomes/Desktop/Morfometria Geométrica/R. robustus/5º estádio/Cabeça 20x/05.jpg
ID=5 : R_robustus5
COMMENT=NA
VARIABLES=NA
SCALE=NA

LM=5
436.000	635.000
478.000	769.000
599.000	828.000
1154.000	286.000
1081.000	198.000
IMAGE=C:/Users/gomes/Desktop/Morfometria Geométrica/R. robustus/5º estádio/Cabeça 20x/06.jpg
ID=6 : R_robustus5
COMMENT=NA
VARIABLES=NA
SCALE=NA

LM=5
487.000	664.000
476.000	868.000
665.000	879.000
1202.000	333.000
1124.000	235.000
IMAGE=C:/Users/gomes/Desktop/Morfometria Geométrica/R. robustus/5º estádio/Cabeça 20x/07.jpg
ID=7 : R_robustus5
COMMENT=NA
VARIABLES=NA
SCALE=NA

LM=5
361.000	646.000
369.000	844.000
540.000	845.000
1076.000	263.000
992.000	177.000
IMAGE=C:/Users/gomes/Desktop/Morfometria Geométrica/R. robustus/5º estádio/Cabeça 20x/08.jpg
ID=8 : R_robustus5
COMMENT=NA
VARIABLES=NA
SCALE=NA

LM=5
346.000	579.000
328.000	760.000
501.000	805.000
1109.000	301.000
1041.000	203.000
IMAGE=C:/Users/gomes/Desktop/Morfometria Geométrica/R. robustus/5º estádio/Cabeça 20x/09.jpg
ID=9 : R_robustus5
COMMENT=NA
VARIABLES=NA
SCALE=NA

LM=5
519.000	679.000
545.000	849.000
715.000	865.000
1156.000	295.000
1070.000	211.000
IMAGE=C:/Users/gomes/Desktop/Morfometria Geométrica/R. robustus/5º estádio/Cabeça 20x/10.jpg
ID=10 : R_robustus5
COMMENT=NA
VARIABLES=NA
SCALE=NA

LM=5
561.000	504.000
573.000	690.000
743.000	697.000
1250.000	137.000
1169.000	43.000
IMAGE=C:/Users/gomes/Desktop/Morfometria Geométrica/R. robustus/5º estádio/Cabeça 20x/11.jpg
ID=11 : R_robustus5
COMMENT=NA
VARIABLES=NA
SCALE=NA

LM=5
551.000	735.000
568.000	921.000
734.000	924.000
1205.000	343.000
1129.000	261.000
IMAGE=C:/Users/gomes/Desktop/Morfometria Geométrica/R. robustus/5º estádio/Cabeça 20x/12.jpg
ID=12 : R_robustus5
COMMENT=NA
VARIABLES=NA
SCALE=NA

LM=5
348.000	578.000
328.000	760.000
497.000	803.000
1109.000	300.000
1042.000	202.000
IMAGE=C:/Users/gomes/Desktop/Morfometria Geométrica/R. robustus/5º estádio/Cabeça 20x/13.jpg
ID=13 : R_robustus5
COMMENT=NA
VARIABLES=NA
SCALE=NA

LM=5
501.000	770.000
509.000	921.000
678.000	1002.000
1269.000	427.000
1183.000	336.000
IMAGE=C:/Users/gomes/Desktop/Morfometria Geométrica/R. robustus/5º estádio/Cabeça 20x/14.jpg
ID=14 : R_robustus5
COMMENT=NA
VARIABLES=NA
SCALE=NA

LM=5
296.000	747.000
295.000	925.000
482.000	919.000
969.000	311.000
878.000	235.000
IMAGE=C:/Users/gomes/Desktop/Morfometria Geométrica/R. robustus/5º estádio/Cabeça 20x/15.jpg
ID=15 : R_robustus5
COMMENT=NA
VARIABLES=NA
SCALE=NA

LM=5
486.000	704.000
507.000	871.000
594.000	965.000
1226.000	620.000
1178.000	516.000
IMAGE=C:/Users/gomes/Desktop/Morfometria Geométrica/R. prolixus/5º estádio/Cabeça 20x/01.jpg
ID=16 : R_prolixus5
COMMENT=NA
VARIABLES=NA
SCALE=NA

LM=5
418.000	717.000
442.000	880.000
575.000	959.000
1165.000	501.000
1097.000	398.000
IMAGE=C:/Users/gomes/Desktop/Morfometria Geométrica/R. prolixus/5º estádio/Cabeça 20x/02.jpg
ID=17 : R_prolixus5
COMMENT=NA
VARIABLES=NA
SCALE=NA

LM=5
517.000	768.000
577.000	922.000
706.000	968.000
1195.000	406.000
1119.000	310.000
IMAGE=C:/Users/gomes/Desktop/Morfometria Geométrica/R. prolixus/5º estádio/Cabeça 20x/03.jpg
ID=18 : R_prolixus5
COMMENT=NA
VARIABLES=NA
SCALE=NA

LM=5
425.000	851.000
478.000	997.000
619.000	1047.000
1105.000	474.000
1021.000	388.000
IMAGE=C:/Users/gomes/Desktop/Morfometria Geométrica/R. prolixus/5º estádio/Cabeça 20x/04.jpg
ID=19 : R_prolixus5
COMMENT=NA
VARIABLES=NA
SCALE=NA

LM=5
393.000	811.000
407.000	973.000
574.000	988.000
1023.000	454.000
942.000	374.000
IMAGE=C:/Users/gomes/Desktop/Morfometria Geométrica/R. prolixus/5º estádio/Cabeça 20x/05.jpg
ID=20 : R_prolixus5
COMMENT=NA
VARIABLES=NA
SCALE=NA

LM=5
554.000	694.000
524.000	867.000
702.000	900.000
1243.000	430.000
1170.000	340.000
IMAGE=C:/Users/gomes/Desktop/Morfometria Geométrica/R. prolixus/5º estádio/Cabeça 20x/06.jpg
ID=21 : R_prolixus5
COMMENT=NA
VARIABLES=NA
SCALE=NA

LM=5
462.000	791.000
465.000	956.000
635.000	992.000
1128.000	487.000
1053.000	402.000
IMAGE=C:/Users/gomes/Desktop/Morfometria Geométrica/R. prolixus/5º estádio/Cabeça 20x/07.jpg
ID=22 : R_prolixus5
COMMENT=NA
VARIABLES=NA
SCALE=NA

LM=5
602.000	762.000
650.000	914.000
775.000	942.000
1239.000	427.000
1170.000	352.000
IMAGE=C:/Users/gomes/Desktop/Morfometria Geométrica/R. prolixus/5º estádio/Cabeça 20x/08.jpg
ID=23 : R_prolixus5
COMMENT=NA
VARIABLES=NA
SCALE=NA

LM=5
549.000	603.000
566.000	782.000
730.000	797.000
1188.000	271.000
1110.000	187.000
IMAGE=C:/Users/gomes/Desktop/Morfometria Geométrica/R. prolixus/5º estádio/Cabeça 20x/09.jpg
ID=24 : R_prolixus5
COMMENT=NA
VARIABLES=NA
SCALE=NA

LM=5
649.000	813.000
667.000	974.000
815.000	1027.000
1289.000	553.000
1220.000	467.000
IMAGE=C:/Users/gomes/Desktop/Morfometria Geométrica/R. prolixus/5º estádio/Cabeça 20x/10.jpg
ID=25 : R_prolixus5
COMMENT=NA
VARIABLES=NA
SCALE=NA

LM=5
418.000	742.000
413.000	912.000
586.000	944.000
1093.000	436.000
1016.000	354.000
IMAGE=C:/Users/gomes/Desktop/Morfometria Geométrica/R. prolixus/5º estádio/Cabeça 20x/11.jpg
ID=26 : R_prolixus5
COMMENT=NA
VARIABLES=NA
SCALE=NA

LM=5
445.000	637.000
446.000	806.000
610.000	842.000
1108.000	366.000
1033.000	282.000
IMAGE=C:/Users/gomes/Desktop/Morfometria Geométrica/R. prolixus/5º estádio/Cabeça 20x/12.jpg
ID=27 : R_prolixus5
COMMENT=NA
VARIABLES=NA
SCALE=NA

LM=5
503.000	534.000
501.000	712.000
652.000	752.000
1168.000	299.000
1099.000	228.000
IMAGE=C:/Users/gomes/Desktop/Morfometria Geométrica/R. prolixus/5º estádio/Cabeça 20x/13.jpg
ID=28 : R_prolixus5
COMMENT=NA
VARIABLES=NA
SCALE=NA

LM=5
444.000	675.000
416.000	851.000
574.000	893.000
1136.000	483.000
1068.000	407.000
IMAGE=C:/Users/gomes/Desktop/Morfometria Geométrica/R. prolixus/5º estádio/Cabeça 20x/14.jpg
ID=29 : R_prolixus5
COMMENT=NA
VARIABLES=NA
SCALE=NA

LM=5
708.000	644.000
698.000	804.000
862.000	850.000
1368.000	392.000
1297.000	307.000
IMAGE=C:/Users/gomes/Desktop/Morfometria Geométrica/R. prolixus/5º estádio/Cabeça 20x/15.jpg
ID=30 : R_prolixus5
COMMENT=NA
VARIABLES=NA
SCALE=NA

LM=5
377.000	634.000
358.000	839.000
550.000	877.000
1192.000	321.000
1119.000	217.000
IMAGE=C:/Users/gomes/Desktop/Morfometria Geométrica/R. marabaensis/5º estádio/Cabeça 20x/01.jpg
ID=31 : R_marabaensis5
COMMENT=NA
VARIABLES=NA
SCALE=NA

LM=5
364.000	818.000
350.000	1001.000
523.000	1021.000
1076.000	499.000
1001.000	411.000
IMAGE=C:/Users/gomes/Desktop/Morfometria Geométrica/R. marabaensis/5º estádio/Cabeça 20x/02.jpg
ID=32 : R_marabaensis5
COMMENT=NA
VARIABLES=NA
SCALE=NA

LM=5
547.000	797.000
520.000	976.000
701.000	1010.000
1292.000	496.000
1224.000	406.000
IMAGE=C:/Users/gomes/Desktop/Morfometria Geométrica/R. marabaensis/5º estádio/Cabeça 20x/03.jpg
ID=33 : R_marabaensis5
COMMENT=NA
VARIABLES=NA
SCALE=NA

LM=5
433.000	754.000
424.000	935.000
579.000	974.000
1179.000	494.000
1114.000	403.000
IMAGE=C:/Users/gomes/Desktop/Morfometria Geométrica/R. marabaensis/5º estádio/Cabeça 20x/04.jpg
ID=34 : R_marabaensis5
COMMENT=NA
VARIABLES=NA
SCALE=NA

LM=5
572.000	773.000
551.000	972.000
725.000	986.000
1312.000	473.000
1247.000	381.000
IMAGE=C:/Users/gomes/Desktop/Morfometria Geométrica/R. marabaensis/5º estádio/Cabeça 20x/05.jpg
ID=35 : R_marabaensis5
COMMENT=NA
VARIABLES=NA
SCALE=NA

LM=5
442.000	692.000
404.000	885.000
610.000	915.000
1182.000	385.000
1107.000	289.000
IMAGE=C:/Users/gomes/Desktop/Morfometria Geométrica/R. marabaensis/5º estádio/Cabeça 20x/06.jpg
ID=36 : R_marabaensis5
COMMENT=NA
VARIABLES=NA
SCALE=NA

LM=5
352.000	692.000
350.000	897.000
539.000	890.000
1076.000	272.000
992.000	185.000
IMAGE=C:/Users/gomes/Desktop/Morfometria Geométrica/R. marabaensis/5º estádio/Cabeça 20x/07.jpg
ID=37 : R_marabaensis5
COMMENT=NA
VARIABLES=NA
SCALE=NA

LM=5
481.000	703.000
479.000	865.000
639.000	913.000
1176.000	411.000
1109.000	321.000
IMAGE=C:/Users/gomes/Desktop/Morfometria Geométrica/R. marabaensis/5º estádio/Cabeça 20x/08.jpg
ID=38 : R_marabaensis5
COMMENT=NA
VARIABLES=NA
SCALE=NA

LM=5
508.000	679.000
488.000	851.000
651.000	872.000
1179.000	381.000
1110.000	288.000
IMAGE=C:/Users/gomes/Desktop/Morfometria Geométrica/R. marabaensis/5º estádio/Cabeça 20x/09.jpg
ID=39 : R_marabaensis5
COMMENT=NA
VARIABLES=NA
SCALE=NA

LM=5
375.000	735.000
378.000	909.000
546.000	924.000
1054.000	369.000
979.000	284.000
IMAGE=C:/Users/gomes/Desktop/Morfometria Geométrica/R. marabaensis/5º estádio/Cabeça 20x/10.jpg
ID=40 : R_marabaensis5
COMMENT=NA
VARIABLES=NA
SCALE=NA

LM=5
475.000	691.000
459.000	878.000
640.000	928.000
1250.000	392.000
1181.000	297.000
IMAGE=C:/Users/gomes/Desktop/Morfometria Geométrica/R. marabaensis/5º estádio/Cabeça 20x/11.jpg
ID=41 : R_marabaensis5
COMMENT=NA
VARIABLES=NA
SCALE=NA

LM=5
440.000	736.000
451.000	907.000
609.000	947.000
1128.000	391.000
1054.000	306.000
IMAGE=C:/Users/gomes/Desktop/Morfometria Geométrica/R. marabaensis/5º estádio/Cabeça 20x/12.jpg
ID=42 : R_marabaensis5
COMMENT=NA
VARIABLES=NA
SCALE=NA

LM=5
610.000	597.000
593.000	777.000
764.000	801.000
1292.000	294.000
1229.000	207.000
IMAGE=C:/Users/gomes/Desktop/Morfometria Geométrica/R. marabaensis/5º estádio/Cabeça 20x/13.jpg
ID=43 : R_marabaensis5
COMMENT=NA
VARIABLES=NA
SCALE=NA

LM=5
434.000	678.000
437.000	825.000
596.000	893.000
1186.000	365.000
1115.000	278.000
IMAGE=C:/Users/gomes/Desktop/Morfometria Geométrica/R. marabaensis/5º estádio/Cabeça 20x/14.jpg
ID=44 : R_marabaensis5
COMMENT=NA
VARIABLES=NA
SCALE=NA

LM=5
547.000	756.000
511.000	924.000
702.000	960.000
1261.000	491.000
1197.000	402.000
IMAGE=C:/Users/gomes/Desktop/Morfometria Geométrica/R. marabaensis/5º estádio/Cabeça 20x/15.jpg
ID=45 : R_marabaensis5
COMMENT=NA
VARIABLES=NA
SCALE=NA
