# Supplementary material for: Immature instars of three species of Rhodnius Stål, 1859 (Hemiptera, Reduviidae, Triatominae): morphology, morphometry, and taxonomic implications
Source: Parasit Vectors. 2022 Mar 18;15:91. doi: 10.1186/s13071-022-05200-2 (PMC8932165; doi:10.1186/s13071-022-05200-2)
Supplement: Supplementary file 3 — Additional file 3. Geometric morphometrics. [file 13071_2022_5200_MOESM3_ESM.zip › Additional file 3-Geometric morphometrics/5th instar/coord_Dec09_DB.txt]

path	image	ID	COMMENT	VAR	SCALE	x1	y1	x2	y2	x3	y3	x4	y4	x5	y5
C:/Users/gomes/Desktop/Morfometria Geométrica/R. robustus/5º estádio/Cabeça 20x	01.jpg	1 : R_robustus5	NA	NA	NA	508.000	790.000	524.000	951.000	675.000	1006.000	1245.000	477.000	1169.000	387.000
C:/Users/gomes/Desktop/Morfometria Geométrica/R. robustus/5º estádio/Cabeça 20x	02.jpg	2 : R_robustus5	NA	NA	NA	367.000	641.000	412.000	816.000	534.000	878.000	1167.000	325.000	1092.000	221.000
C:/Users/gomes/Desktop/Morfometria Geométrica/R. robustus/5º estádio/Cabeça 20x	03.jpg	3 : R_robustus5	NA	NA	NA	545.000	553.000	565.000	711.000	723.000	771.000	1337.000	193.000	1255.000	100.000
C:/Users/gomes/Desktop/Morfometria Geométrica/R. robustus/5º estádio/Cabeça 20x	04.jpg	4 : R_robustus5	NA	NA	NA	538.000	760.000	603.000	935.000	745.000	947.000	1215.000	322.000	1131.000	235.000
C:/Users/gomes/Desktop/Morfometria Geométrica/R. robustus/5º estádio/Cabeça 20x	05.jpg	5 : R_robustus5	NA	NA	NA	734.000	618.000	756.000	751.000	916.000	834.000	1511.000	253.000	1430.000	160.000
C:/Users/gomes/Desktop/Morfometria Geométrica/R. robustus/5º estádio/Cabeça 20x	06.jpg	6 : R_robustus5	NA	NA	NA	436.000	635.000	478.000	769.000	599.000	828.000	1154.000	286.000	1081.000	198.000
C:/Users/gomes/Desktop/Morfometria Geométrica/R. robustus/5º estádio/Cabeça 20x	07.jpg	7 : R_robustus5	NA	NA	NA	487.000	664.000	476.000	868.000	665.000	879.000	1202.000	333.000	1124.000	235.000
C:/Users/gomes/Desktop/Morfometria Geométrica/R. robustus/5º estádio/Cabeça 20x	08.jpg	8 : R_robustus5	NA	NA	NA	361.000	646.000	369.000	844.000	540.000	845.000	1076.000	263.000	992.000	177.000
C:/Users/gomes/Desktop/Morfometria Geométrica/R. robustus/5º estádio/Cabeça 20x	09.jpg	9 : R_robustus5	NA	NA	NA	346.000	579.000	328.000	760.000	501.000	805.000	1109.000	301.000	1041.000	203.000
C:/Users/gomes/Desktop/Morfometria Geométrica/R. robustus/5º estádio/Cabeça 20x	10.jpg	10 : R_robustus5	NA	NA	NA	519.000	679.000	545.000	849.000	715.000	865.000	1156.000	295.000	1070.000	211.000
C:/Users/gomes/Desktop/Morfometria Geométrica/R. robustus/5º estádio/Cabeça 20x	11.jpg	11 : R_robustus5	NA	NA	NA	561.000	504.000	573.000	690.000	743.000	697.000	1250.000	137.000	1169.000	43.000
C:/Users/gomes/Desktop/Morfometria Geométrica/R. robustus/5º estádio/Cabeça 20x	12.jpg	12 : R_robustus5	NA	NA	NA	551.000	735.000	568.000	921.000	734.000	924.000	1205.000	343.000	1129.000	261.000
C:/Users/gomes/Desktop/Morfometria Geométrica/R. robustus/5º estádio/Cabeça 20x	13.jpg	13 : R_robustus5	NA	NA	NA	348.000	578.000	328.000	760.000	497.000	803.000	1109.000	300.000	1042.000	202.000
C:/Users/gomes/Desktop/Morfometria Geométrica/R. robustus/5º estádio/Cabeça 20x	14.jpg	14 : R_robustus5	NA	NA	NA	501.000	770.000	509.000	921.000	678.000	1002.000	1269.000	427.000	1183.000	336.000
C:/Users/gomes/Desktop/Morfometria Geométrica/R. robustus/5º estádio/Cabeça 20x	15.jpg	15 : R_robustus5	NA	NA	NA	296.000	747.000	295.000	925.000	482.000	919.000	969.000	311.000	878.000	235.000
C:/Users/gomes/Desktop/Morfometria Geométrica/R. prolixus/5º estádio/Cabeça 20x	01.jpg	16 : R_prolixus5	NA	NA	NA	486.000	704.000	507.000	871.000	594.000	965.000	1226.000	620.000	1178.000	516.000
C:/Users/gomes/Desktop/Morfometria Geométrica/R. prolixus/5º estádio/Cabeça 20x	02.jpg	17 : R_prolixus5	NA	NA	NA	418.000	717.000	442.000	880.000	575.000	959.000	1165.000	501.000	1097.000	398.000
C:/Users/gomes/Desktop/Morfometria Geométrica/R. prolixus/5º estádio/Cabeça 20x	03.jpg	18 : R_prolixus5	NA	NA	NA	517.000	768.000	577.000	922.000	706.000	968.000	1195.000	406.000	1119.000	310.000
C:/Users/gomes/Desktop/Morfometria Geométrica/R. prolixus/5º estádio/Cabeça 20x	04.jpg	19 : R_prolixus5	NA	NA	NA	425.000	851.000	478.000	997.000	619.000	1047.000	1105.000	474.000	1021.000	388.000
C:/Users/gomes/Desktop/Morfometria Geométrica/R. prolixus/5º estádio/Cabeça 20x	05.jpg	20 : R_prolixus5	NA	NA	NA	393.000	811.000	407.000	973.000	574.000	988.000	1023.000	454.000	942.000	374.000
C:/Users/gomes/Desktop/Morfometria Geométrica/R. prolixus/5º estádio/Cabeça 20x	06.jpg	21 : R_prolixus5	NA	NA	NA	554.000	694.000	524.000	867.000	702.000	900.000	1243.000	430.000	1170.000	340.000
C:/Users/gomes/Desktop/Morfometria Geométrica/R. prolixus/5º estádio/Cabeça 20x	07.jpg	22 : R_prolixus5	NA	NA	NA	462.000	791.000	465.000	956.000	635.000	992.000	1128.000	487.000	1053.000	402.000
C:/Users/gomes/Desktop/Morfometria Geométrica/R. prolixus/5º estádio/Cabeça 20x	08.jpg	23 : R_prolixus5	NA	NA	NA	602.000	762.000	650.000	914.000	775.000	942.000	1239.000	427.000	1170.000	352.000
C:/Users/gomes/Desktop/Morfometria Geométrica/R. prolixus/5º estádio/Cabeça 20x	09.jpg	24 : R_prolixus5	NA	NA	NA	549.000	603.000	566.000	782.000	730.000	797.000	1188.000	271.000	1110.000	187.000
C:/Users/gomes/Desktop/Morfometria Geométrica/R. prolixus/5º estádio/Cabeça 20x	10.jpg	25 : R_prolixus5	NA	NA	NA	649.000	813.000	667.000	974.000	815.000	1027.000	1289.000	553.000	1220.000	467.000
C:/Users/gomes/Desktop/Morfometria Geométrica/R. prolixus/5º estádio/Cabeça 20x	11.jpg	26 : R_prolixus5	NA	NA	NA	418.000	742.000	413.000	912.000	586.000	944.000	1093.000	436.000	1016.000	354.000
C:/Users/gomes/Desktop/Morfometria Geométrica/R. prolixus/5º estádio/Cabeça 20x	12.jpg	27 : R_prolixus5	NA	NA	NA	445.000	637.000	446.000	806.000	610.000	842.000	1108.000	366.000	1033.000	282.000
C:/Users/gomes/Desktop/Morfometria Geométrica/R. prolixus/5º estádio/Cabeça 20x	13.jpg	28 : R_prolixus5	NA	NA	NA	503.000	534.000	501.000	712.000	652.000	752.000	1168.000	299.000	1099.000	228.000
C:/Users/gomes/Desktop/Morfometria Geométrica/R. prolixus/5º estádio/Cabeça 20x	14.jpg	29 : R_prolixus5	NA	NA	NA	444.000	675.000	416.000	851.000	574.000	893.000	1136.000	483.000	1068.000	407.000
C:/Users/gomes/Desktop/Morfometria Geométrica/R. prolixus/5º estádio/Cabeça 20x	15.jpg	30 : R_prolixus5	NA	NA	NA	708.000	644.000	698.000	804.000	862.000	850.000	1368.000	392.000	1297.000	307.000
C:/Users/gomes/Desktop/Morfometria Geométrica/R. marabaensis/5º estádio/Cabeça 20x	01.jpg	31 : R_marabaensis5	NA	NA	NA	377.000	634.000	358.000	839.000	550.000	877.000	1192.000	321.000	1119.000	217.000
C:/Users/gomes/Desktop/Morfometria Geométrica/R. marabaensis/5º estádio/Cabeça 20x	02.jpg	32 : R_marabaensis5	NA	NA	NA	364.000	818.000	350.000	1001.000	523.000	1021.000	1076.000	499.000	1001.000	411.000
C:/Users/gomes/Desktop/Morfometria Geométrica/R. marabaensis/5º estádio/Cabeça 20x	03.jpg	33 : R_marabaensis5	NA	NA	NA	547.000	797.000	520.000	976.000	701.000	1010.000	1292.000	496.000	1224.000	406.000
C:/Users/gomes/Desktop/Morfometria Geométrica/R. marabaensis/5º estádio/Cabeça 20x	04.jpg	34 : R_marabaensis5	NA	NA	NA	433.000	754.000	424.000	935.000	579.000	974.000	1179.000	494.000	1114.000	403.000
C:/Users/gomes/Desktop/Morfometria Geométrica/R. marabaensis/5º estádio/Cabeça 20x	05.jpg	35 : R_marabaensis5	NA	NA	NA	572.000	773.000	551.000	972.000	725.000	986.000	1312.000	473.000	1247.000	381.000
C:/Users/gomes/Desktop/Morfometria Geométrica/R. marabaensis/5º estádio/Cabeça 20x	06.jpg	36 : R_marabaensis5	NA	NA	NA	442.000	692.000	404.000	885.000	610.000	915.000	1182.000	385.000	1107.000	289.000
C:/Users/gomes/Desktop/Morfometria Geométrica/R. marabaensis/5º estádio/Cabeça 20x	07.jpg	37 : R_marabaensis5	NA	NA	NA	352.000	692.000	350.000	897.000	539.000	890.000	1076.000	272.000	992.000	185.000
C:/Users/gomes/Desktop/Morfometria Geométrica/R. marabaensis/5º estádio/Cabeça 20x	08.jpg	38 : R_marabaensis5	NA	NA	NA	481.000	703.000	479.000	865.000	639.000	913.000	1176.000	411.000	1109.000	321.000
C:/Users/gomes/Desktop/Morfometria Geométrica/R. marabaensis/5º estádio/Cabeça 20x	09.jpg	39 : R_marabaensis5	NA	NA	NA	508.000	679.000	488.000	851.000	651.000	872.000	1179.000	381.000	1110.000	288.000
C:/Users/gomes/Desktop/Morfometria Geométrica/R. marabaensis/5º estádio/Cabeça 20x	10.jpg	40 : R_marabaensis5	NA	NA	NA	375.000	735.000	378.000	909.000	546.000	924.000	1054.000	369.000	979.000	284.000
C:/Users/gomes/Desktop/Morfometria Geométrica/R. marabaensis/5º estádio/Cabeça 20x	11.jpg	41 : R_marabaensis5	NA	NA	NA	475.000	691.000	459.000	878.000	640.000	928.000	1250.000	392.000	1181.000	297.000
C:/Users/gomes/Desktop/Morfometria Geométrica/R. marabaensis/5º estádio/Cabeça 20x	12.jpg	42 : R_marabaensis5	NA	NA	NA	440.000	736.000	451.000	907.000	609.000	947.000	1128.000	391.000	1054.000	306.000
C:/Users/gomes/Desktop/Morfometria Geométrica/R. marabaensis/5º estádio/Cabeça 20x	13.jpg	43 : R_marabaensis5	NA	NA	NA	610.000	597.000	593.000	777.000	764.000	801.000	1292.000	294.000	1229.000	207.000
C:/Users/gomes/Desktop/Morfometria Geométrica/R. marabaensis/5º estádio/Cabeça 20x	14.jpg	44 : R_marabaensis5	NA	NA	NA	434.000	678.000	437.000	825.000	596.000	893.000	1186.000	365.000	1115.000	278.000
C:/Users/gomes/Desktop/Morfometria Geométrica/R. marabaensis/5º estádio/Cabeça 20x	15.jpg	45 : R_marabaensis5	NA	NA	NA	547.000	756.000	511.000	924.000	702.000	960.000	1261.000	491.000	1197.000	402.000
