# Supplementary material for: Immature instars of three species of Rhodnius Stål, 1859 (Hemiptera, Reduviidae, Triatominae): morphology, morphometry, and taxonomic implications
Source: Parasit Vectors. 2022 Mar 18;15:91. doi: 10.1186/s13071-022-05200-2 (PMC8932165; doi:10.1186/s13071-022-05200-2)
Supplement: Supplementary file 3 — Additional file 3. Geometric morphometrics. [file 13071_2022_5200_MOESM3_ESM.zip › Additional file 3-Geometric morphometrics/5th instar/coord_Dec09_Format.txt]

1 45 10 0	from C:/Users/trash/Google Drive/filogentetic_works/trabalho_gustavo/Morfometria Geometrica Resultados Gustavo/5� est�dio/coord_Dec09.txt - TPS like internal (simplified) format - can be converted to other format by using TET
508.000	790.000	524.000	951.000	675.000	1006.000	1245.000	477.000	1169.000	387.000
367.000	641.000	412.000	816.000	534.000	878.000	1167.000	325.000	1092.000	221.000
545.000	553.000	565.000	711.000	723.000	771.000	1337.000	193.000	1255.000	100.000
538.000	760.000	603.000	935.000	745.000	947.000	1215.000	322.000	1131.000	235.000
734.000	618.000	756.000	751.000	916.000	834.000	1511.000	253.000	1430.000	160.000
436.000	635.000	478.000	769.000	599.000	828.000	1154.000	286.000	1081.000	198.000
487.000	664.000	476.000	868.000	665.000	879.000	1202.000	333.000	1124.000	235.000
361.000	646.000	369.000	844.000	540.000	845.000	1076.000	263.000	992.000	177.000
346.000	579.000	328.000	760.000	501.000	805.000	1109.000	301.000	1041.000	203.000
519.000	679.000	545.000	849.000	715.000	865.000	1156.000	295.000	1070.000	211.000
561.000	504.000	573.000	690.000	743.000	697.000	1250.000	137.000	1169.000	43.000
551.000	735.000	568.000	921.000	734.000	924.000	1205.000	343.000	1129.000	261.000
348.000	578.000	328.000	760.000	497.000	803.000	1109.000	300.000	1042.000	202.000
501.000	770.000	509.000	921.000	678.000	1002.000	1269.000	427.000	1183.000	336.000
296.000	747.000	295.000	925.000	482.000	919.000	969.000	311.000	878.000	235.000
486.000	704.000	507.000	871.000	594.000	965.000	1226.000	620.000	1178.000	516.000
418.000	717.000	442.000	880.000	575.000	959.000	1165.000	501.000	1097.000	398.000
517.000	768.000	577.000	922.000	706.000	968.000	1195.000	406.000	1119.000	310.000
425.000	851.000	478.000	997.000	619.000	1047.000	1105.000	474.000	1021.000	388.000
393.000	811.000	407.000	973.000	574.000	988.000	1023.000	454.000	942.000	374.000
554.000	694.000	524.000	867.000	702.000	900.000	1243.000	430.000	1170.000	340.000
462.000	791.000	465.000	956.000	635.000	992.000	1128.000	487.000	1053.000	402.000
602.000	762.000	650.000	914.000	775.000	942.000	1239.000	427.000	1170.000	352.000
549.000	603.000	566.000	782.000	730.000	797.000	1188.000	271.000	1110.000	187.000
649.000	813.000	667.000	974.000	815.000	1027.000	1289.000	553.000	1220.000	467.000
418.000	742.000	413.000	912.000	586.000	944.000	1093.000	436.000	1016.000	354.000
445.000	637.000	446.000	806.000	610.000	842.000	1108.000	366.000	1033.000	282.000
503.000	534.000	501.000	712.000	652.000	752.000	1168.000	299.000	1099.000	228.000
444.000	675.000	416.000	851.000	574.000	893.000	1136.000	483.000	1068.000	407.000
708.000	644.000	698.000	804.000	862.000	850.000	1368.000	392.000	1297.000	307.000
377.000	634.000	358.000	839.000	550.000	877.000	1192.000	321.000	1119.000	217.000
364.000	818.000	350.000	1001.000	523.000	1021.000	1076.000	499.000	1001.000	411.000
547.000	797.000	520.000	976.000	701.000	1010.000	1292.000	496.000	1224.000	406.000
433.000	754.000	424.000	935.000	579.000	974.000	1179.000	494.000	1114.000	403.000
572.000	773.000	551.000	972.000	725.000	986.000	1312.000	473.000	1247.000	381.000
442.000	692.000	404.000	885.000	610.000	915.000	1182.000	385.000	1107.000	289.000
352.000	692.000	350.000	897.000	539.000	890.000	1076.000	272.000	992.000	185.000
481.000	703.000	479.000	865.000	639.000	913.000	1176.000	411.000	1109.000	321.000
508.000	679.000	488.000	851.000	651.000	872.000	1179.000	381.000	1110.000	288.000
375.000	735.000	378.000	909.000	546.000	924.000	1054.000	369.000	979.000	284.000
475.000	691.000	459.000	878.000	640.000	928.000	1250.000	392.000	1181.000	297.000
440.000	736.000	451.000	907.000	609.000	947.000	1128.000	391.000	1054.000	306.000
610.000	597.000	593.000	777.000	764.000	801.000	1292.000	294.000	1229.000	207.000
434.000	678.000	437.000	825.000	596.000	893.000	1186.000	365.000	1115.000	278.000
547.000	756.000	511.000	924.000	702.000	960.000	1261.000	491.000	1197.000	402.000
